# Supplementary material for: 4-(6-Chloro­imidazo[1,2-b]pyridazin-3-yl)benzonitrile
Source: Acta Crystallogr Sect E Struct Rep Online. 2011 Sep 30;67(Pt 10):o2710. doi: 10.1107/S1600536811037901 (PMC3201438; doi:10.1107/S1600536811037901)
Supplement: Supplementary file 2 [file e-67-o2710-Isup2.hkl]

# 
# h,k,l, Fc-squared, Fo-squared, sigma(Fo-squared) and status flag 
# 
data_I
_shelx_title ' CN001_CD in I4(1)/a' 
_shelx_refln_list_code          4 
_shelx_F_calc_maximum      553.01 
_exptl_crystal_F_000      2080.00 
_reflns_d_resolution_high  0.4014 
 
loop_ 
 _symmetry_equiv_pos_as_xyz 
 'x, y, z' 
 '-y+1/4, x+3/4, z+3/4' 
 'y+1/4, -x+1/4, z+1/4' 
 '-x, -y+1/2, z' 
 'x+1/2, y+1/2, z+1/2' 
 '-y+3/4, x+5/4, z+5/4' 
 'y+3/4, -x+3/4, z+3/4' 
 '-x+1/2, -y+1, z+1/2' 
 '-x, -y, -z' 
 'y-1/4, -x-3/4, -z-3/4' 
 '-y-1/4, x-1/4, -z-1/4' 
 'x, y-1/2, -z' 
 '-x+1/2, -y+1/2, -z+1/2' 
 'y+1/4, -x-1/4, -z-1/4' 
 '-y+1/4, x+1/4, -z+1/4' 
 'x+1/2, y, -z+1/2' 
 
_cell_length_a    13.5513 
_cell_length_b    13.5513 
_cell_length_c    24.5665 
_cell_angle_alpha  90.000 
_cell_angle_beta   90.000 
_cell_angle_gamma  90.000 
 
_shelx_F_squared_multiplier     1.000 
 
loop_ 
 _refln_index_h 
 _refln_index_k 
 _refln_index_l 
 _refln_F_squared_calc 
 _refln_F_squared_meas 
 _refln_F_squared_sigma 
 _refln_observed_status 
   0   2   0    12524.42    14916.75    104.53 o 
   2   2   0      831.64      918.22      8.32 o 
   2   4   0    27923.25    31430.93    233.05 o 
  -4   6   0     9947.17     9594.08     70.98 o 
  -2   6   0      593.97      590.83      7.85 o 
   0   6   0     3581.26     3205.70     26.49 o 
   2   6   0     1077.29     1547.12     14.59 o 
   4   6   0      692.05      944.65     11.72 o 
   6   6   0      609.80      824.11     10.54 o 
  -6   8   0       70.59       71.81      4.80 o 
  -4   8   0      211.88      234.02      5.69 o 
  -2   8   0      410.45      416.79      7.32 o 
   0   8   0    81601.12    97024.73    671.54 o 
   2   8   0     6350.44     5660.12     44.59 o 
   4   8   0     8318.15     8836.28     71.88 o 
   6   8   0     3459.14     2817.61     31.25 o 
   8   8   0     6872.28     6958.10     66.37 o 
  -8  10   0     9150.63     8685.66     81.29 o 
  -6  10   0    11808.58    11531.55    113.60 o 
  -4  10   0    13251.36    13120.64    105.48 o 
  -2  10   0    16091.58    15399.10    127.59 o 
   0  10   0     4395.94     4555.97     45.03 o 
   2  10   0     7783.66     6666.91     57.12 o 
   4  10   0      735.48      686.69     13.11 o 
   6  10   0     5051.48     4641.75     47.98 o 
   8  10   0      302.70      252.80      7.48 o 
  10  10   0      694.41      746.37     13.93 o 
 -10  12   0      250.09      240.87      7.72 o 
  -8  12   0     6487.64     6554.93     49.20 o 
  -6  12   0     3691.49     3337.18     30.33 o 
  -4  12   0       52.34       16.64      4.80 o 
  -2  12   0     6014.17     5319.09     53.40 o 
   0  12   0    35931.59    37698.84    379.40 o 
   2  12   0     1165.26     1105.49     20.34 o 
   4  12   0      662.67      468.33     11.58 o 
   6  12   0     1130.14     1160.19     16.61 o 
   8  12   0     1695.14     1605.77     20.51 o 
  10  12   0      316.82      333.05      8.80 o 
  12  12   0      339.39      343.50      8.97 o 
 -12  14   0       50.07       33.54      6.33 o 
 -10  14   0      546.81      479.48     11.44 o 
  -8  14   0     1746.23     1702.12     19.64 o 
  -6  14   0     1216.53     1239.81     17.65 o 
  -4  14   0     3115.40     3067.26     34.06 o 
  -2  14   0     3859.83     3717.22     41.34 o 
   0  14   0      967.78     1071.40     18.87 o 
   2  14   0     2469.68     2265.23     21.11 o 
   4  14   0      880.77      840.70     11.92 o 
   6  14   0     1872.53     1693.94     20.62 o 
   8  14   0      403.17      365.86     10.28 o 
  10  14   0     1063.14     1119.00     18.07 o 
  12  14   0        5.91       -1.95      7.75 o 
  14  14   0      116.77      113.60     19.57 o 
 -14  16   0      762.89      766.31     21.89 o 
 -12  16   0      108.39      110.83      9.01 o 
 -10  16   0      995.34      962.06     20.41 o 
  -8  16   0     9563.79     9539.90     83.58 o 
  -6  16   0       48.11       45.44      7.56 o 
  -4  16   0     1931.56     1935.27     28.16 o 
  -2  16   0       13.07       10.99      5.96 o 
   0  16   0     2042.10     2085.14     28.95 o 
   2  16   0      202.37      199.40      6.97 o 
   4  16   0     1388.40     1472.03     19.42 o 
   6  16   0        7.29        0.59      6.16 o 
   8  16   0      230.07      246.20     16.22 o 
  10  16   0      749.61      713.94     31.98 o 
  12  16   0      454.63      473.36     20.27 o 
  14  16   0        6.83        7.64     10.69 o 
  16  16   0      711.76      713.32     25.62 o 
 -16  18   0       26.59       14.26      8.37 o 
 -14  18   0      319.54      314.25     16.19 o 
 -12  18   0      316.27      304.03     13.77 o 
 -10  18   0     1547.16     1544.15     31.60 o 
  -8  18   0       12.76       22.92     11.15 o 
  -6  18   0       68.14       92.79     15.25 o 
  -4  18   0       49.08       36.55     10.69 o 
  -2  18   0       87.38       42.13     14.90 o 
   0  18   0       59.24       86.05     14.90 o 
   2  18   0        8.49        5.27      9.63 o 
   4  18   0     2286.25     2269.21     34.65 o 
   6  18   0        4.26       20.03     17.13 o 
   8  18   0     1445.54     1420.24     45.08 o 
  10  18   0     2697.24     2731.87     53.35 o 
  12  18   0      377.60      374.76     20.27 o 
  14  18   0      129.04      108.76     14.19 o 
  16  18   0      913.72      904.75     18.48 o 
  18  18   0        7.95       22.01      9.04 o 
 -18  20   0       11.49       -2.55      7.02 o 
 -16  20   0      413.47      412.62     15.31 o 
 -14  20   0       94.39       95.46      8.80 o 
 -12  20   0       22.94       32.84      7.56 o 
 -10  20   0      142.31      147.16     16.48 o 
  -8  20   0     2504.66     2480.20     75.48 o 
  -6  20   0      956.58     1037.49     37.24 o 
  -4  20   0        3.20        7.98     13.49 o 
  -2  20   0      755.78      775.19     77.24 o 
   0  20   0     2261.06     2283.61     96.55 o 
   2  20   0      333.84      369.50     26.33 o 
   4  20   0       64.25       78.31     15.51 o 
   6  20   0      211.61      194.45     15.45 o 
   8  20   0      244.34      206.66     16.22 o 
  10  20   0      103.39      115.83     16.54 o 
  12  20   0       29.60       16.57      8.03 o 
  14  20   0        6.27        2.07      7.80 o 
  16  20   0       16.07       10.94      7.39 o 
  18  20   0       11.73       17.06      7.20 o 
  20  20   0      105.59       86.82      9.30 o 
 -20  22   0       56.18       63.66      8.11 o 
 -18  22   0       72.59       50.97      9.93 o 
 -16  22   0       18.14       10.53     17.55 o 
 -14  22   0       41.52       42.77     13.49 o 
 -12  22   0        6.15       16.92     26.33 o 
 -10  22   0        0.19        4.12      8.10 o 
  -8  22   0      413.83      434.12     13.28 o 
  -6  22   0      771.94      715.29     24.22 o 
  -4  22   0      868.61      874.42     63.20 o 
  -2  22   0     1948.44     1941.11     73.73 o 
   0  22   0      702.73      716.22     32.27 o 
   2  22   0     1617.29     1655.53     56.17 o 
   4  22   0        0.82       -9.91     10.69 o 
   6  22   0      749.37      708.58     21.79 o 
   8  22   0        7.59       -6.94      6.94 o 
  10  22   0      192.97      194.53      9.50 o 
  12  22   0        3.16        1.26      7.12 o 
  14  22   0       16.96        6.39      6.66 o 
  16  22   0      171.24      177.83     10.31 o 
  18  22   0        1.13        2.59      9.12 o 
  20  22   0       29.97       20.19      7.60 o 
  22  22   0        3.57        5.27      5.27 o 
 -22  24   0        0.02      -10.53     10.53 o 
 -20  24   0        0.02      -10.53     10.53 o 
 -18  24   0        2.36        7.02     10.53 o 
 -14  24   0        0.25        7.02     14.04 o 
 -12  24   0       80.91       53.09     13.49 o 
 -10  24   0       21.96       20.71      8.51 o 
  -8  24   0      225.38      211.84     11.30 o 
  -6  24   0      427.33      458.25     13.94 o 
  -4  24   0      118.81      145.09     11.66 o 
  -2  24   0      499.76      555.21     17.87 o 
   0  24   0      759.64      783.51     31.59 o 
   2  24   0      490.68      505.58     16.52 o 
   4  24   0       40.07       55.21     11.82 o 
   6  24   0      399.75      371.38     15.71 o 
   8  24   0       38.61       35.79      8.48 o 
  10  24   0       28.36       10.96      7.79 o 
  12  24   0       14.62       19.59      7.30 o 
  14  24   0       24.58       27.05      8.22 o 
  16  24   0        0.38       -3.70      7.36 o 
  18  24   0        0.01       -6.73      6.73 o 
  20  24   0       17.93        4.92      7.94 o 
  22  24   0       12.41       21.07      6.08 o 
 -16  26   0       59.71       70.22     14.04 o 
 -14  26   0       62.04       52.66     14.04 o 
 -12  26   0      117.52      119.37     17.55 o 
 -10  26   0      376.54      396.71     26.33 o 
  -8  26   0        4.00       -9.93      9.93 o 
  -6  26   0       92.14       97.47      9.68 o 
  -4  26   0       34.19       36.49      8.38 o 
  -2  26   0        8.74       -4.12      8.10 o 
   0  26   0       81.73       99.83     10.65 o 
   2  26   0       10.24        7.50      9.54 o 
   4  26   0        8.95        1.40     19.31 o 
   6  26   0       56.97       75.21     13.49 o 
   8  26   0        9.14       12.87     10.14 o 
  10  26   0      576.08      580.23     16.81 o 
  12  26   0        9.54        8.19      8.11 o 
  14  26   0       62.57       86.81      9.30 o 
  16  26   0       62.78       55.92      8.64 o 
  18  26   0       47.80       52.82      8.31 o 
  20  26   0       12.67       16.38      7.17 o 
 -16  28   0        7.59        3.51     10.53 o 
 -14  28   0      204.88      203.63     17.55 o 
 -12  28   0       64.26       77.24     17.55 o 
 -10  28   0      285.13      302.51     15.99 o 
  -8  28   0        3.40       -8.78      9.93 o 
  -6  28   0      167.72      209.28     21.07 o 
  -4  28   0      119.19      121.89     15.96 o 
  -2  28   0      211.93      266.73     13.41 o 
   0  28   0      237.49      257.58     12.74 o 
   2  28   0      194.34      227.05     12.16 o 
   4  28   0       22.81       35.11     14.04 o 
   6  28   0      138.38      154.48     17.55 o 
   8  28   0        0.94        6.24     10.97 o 
  10  28   0      152.79      173.44     10.69 o 
  12  28   0        3.75        7.02      8.11 o 
  14  28   0       64.01       69.21      8.11 o 
  16  28   0        0.45        8.19      9.38 o 
  18  28   0       37.45       33.70      6.08 o 
 -14  30   0        1.05      -10.53     10.53 o 
 -12  30   0        8.73       17.55     10.53 o 
 -10  30   0       77.39       87.77     14.04 o 
  -8  30   0        0.85        2.51      8.43 o 
  -6  30   0       31.42       28.09      9.93 o 
  -4  30   0       18.71       15.80      9.93 o 
  -2  30   0       19.56       15.80      9.93 o 
   0  30   0       26.00       24.58      9.93 o 
   2  30   0       39.53       39.13     12.29 o 
   4  30   0        3.97       -3.51     14.04 o 
   6  30   0       99.54       94.79     14.04 o 
   8  30   0       14.21       10.53     10.53 o 
  10  30   0      296.36      270.34     17.55 o 
  12  30   0       24.40       31.72      6.08 o 
  14  30   0       66.92       72.76     10.99 o 
 -10  32   0        2.54       10.53     10.53 o 
  -8  32   0      101.91      115.86     14.04 o 
  -6  32   0       26.98       35.46      7.45 o 
  -4  32   0       34.23       45.73      8.43 o 
  -2  32   0       26.21       37.89      8.43 o 
   0  32   0        9.60       10.53      7.45 o 
   2  32   0       12.15       -3.51     10.53 o 
   4  32   0       21.23       35.11     10.53 o 
   6  32   0        4.60        3.51     10.53 o 
   8  32   0       18.06       14.04     10.53 o 
  10  32   0        0.18       14.04     10.53 o 
   0   1   1    12766.94     9910.66    172.14 o 
  -1   2   1     2181.34     2268.70     12.23 o 
   1   2   1      351.63      407.49      3.61 o 
  -2   3   1    79824.91    89700.38    428.75 o 
   0   3   1      144.16      249.92      2.90 o 
   2   3   1    46104.32    53246.84    270.71 o 
  -3   4   1     4715.01     5465.16     28.98 o 
  -1   4   1    12137.76    15363.45     79.12 o 
   1   4   1     7989.48     9426.45     47.85 o 
   3   4   1      378.91      249.89      3.18 o 
  -4   5   1     4816.37     5794.54     30.20 o 
  -2   5   1     8039.31     9107.24     46.87 o 
   0   5   1    15482.53    18816.57     93.70 o 
   2   5   1     8931.45     9805.97     51.81 o 
   4   5   1     5778.71     6379.45     35.40 o 
  -5   6   1     5677.05     6030.00     30.02 o 
  -3   6   1     4478.62     4986.76     26.08 o 
   1   6   1     2074.75     2686.08     15.92 o 
   3   6   1    16004.20    17034.42     91.68 o 
   5   6   1    10298.64    11568.09     60.16 o 
  -6   7   1     8110.33     9060.79     52.36 o 
  -4   7   1      143.92      113.35      3.03 o 
  -2   7   1    26894.01    31396.01    155.76 o 
   0   7   1      938.96      710.22      8.05 o 
   2   7   1     9013.31    10431.87     64.74 o 
   4   7   1     2969.55     2448.42     16.88 o 
   6   7   1      177.14      243.73      4.56 o 
  -7   8   1     1168.58     1017.52     10.94 o 
  -5   8   1     5530.15     5657.22     36.16 o 
  -3   8   1     1335.82     1629.14     11.20 o 
  -1   8   1      604.85     1134.92     10.88 o 
   1   8   1       25.27       19.16      2.27 o 
   3   8   1     1613.58     1511.33     12.04 o 
   5   8   1     6363.38     6855.18     42.70 o 
   7   8   1        6.11        8.85      2.99 o 
  -8   9   1     1619.48     1584.28     18.90 o 
  -6   9   1     8264.56     8494.20     60.69 o 
  -4   9   1     5945.80     5756.12     34.32 o 
  -2   9   1     4179.22     4331.04     26.60 o 
   0   9   1     1778.49     1397.73     10.77 o 
   2   9   1     3062.48     3144.71     21.49 o 
   4   9   1     1386.28     1325.42     13.23 o 
   6   9   1     1116.77     1107.68     12.29 o 
   8   9   1       50.27       46.83      3.96 o 
  -9  10   1      848.54      770.69      8.71 o 
  -7  10   1      614.12      649.95     10.85 o 
  -5  10   1     2326.53     2247.30     22.12 o 
  -3  10   1     4739.21     4975.45     29.85 o 
   1  10   1      413.10      381.52      6.26 o 
   3  10   1     4375.03     4361.43     31.64 o 
   5  10   1      383.40      408.62      7.39 o 
   7  10   1     4393.03     4653.64     34.59 o 
   9  10   1     1648.66     1564.95     12.79 o 
 -10  11   1     4736.27     4614.76     26.87 o 
  -8  11   1      801.42      812.19      8.46 o 
  -6  11   1     6291.37     5863.13     45.82 o 
  -4  11   1      285.70      250.67      6.51 o 
  -2  11   1    12986.83    13269.20     91.04 o 
   0  11   1      442.86      541.32      8.73 o 
   2  11   1     2818.29     2814.84     25.61 o 
   4  11   1     3313.12     3364.37     28.15 o 
   6  11   1       16.39       10.74      3.17 o 
   8  11   1     3362.09     3376.45     20.66 o 
  10  11   1       38.33       26.65      3.21 o 
 -11  12   1      331.28      357.09      6.29 o 
  -9  12   1     1373.09     1334.12     11.79 o 
  -7  12   1      120.49      125.35      4.02 o 
  -5  12   1     5959.51     5668.57     39.01 o 
  -3  12   1       48.57       13.36      3.85 o 
  -1  12   1      954.70      630.94     12.00 o 
   1  12   1     3503.24     3261.94     29.16 o 
   3  12   1     3254.84     2953.34     27.50 o 
   5  12   1     9004.44     8829.80     49.73 o 
   7  12   1      139.39      136.05      5.54 o 
   9  12   1       34.88       18.57      3.57 o 
  11  12   1      827.68      825.32      9.16 o 
 -12  13   1       52.31       52.71      4.07 o 
 -10  13   1     1264.69     1198.03     11.70 o 
  -8  13   1      405.34      451.85      6.79 o 
  -6  13   1     3435.23     3326.10     21.93 o 
  -4  13   1     1857.64     1944.53     19.92 o 
  -2  13   1     1005.44     1004.93     11.64 o 
   0  13   1      895.72      921.04     10.25 o 
   2  13   1      389.86      446.76      7.28 o 
   4  13   1     2063.09     2142.23     16.47 o 
   6  13   1       14.74       14.45      3.04 o 
   8  13   1      666.95      692.81      9.28 o 
  10  13   1      182.68      184.00      5.86 o 
  12  13   1       87.29       96.30      5.25 o 
 -13  14   1      331.00      330.52      9.10 o 
 -11  14   1      323.97      316.50      6.40 o 
  -9  14   1     1120.91     1046.53     10.84 o 
  -7  14   1       27.62       20.18      3.37 o 
  -5  14   1     3249.97     3077.25     22.19 o 
  -3  14   1      748.69      732.55      9.57 o 
  -1  14   1     2056.33     2136.31     17.36 o 
   1  14   1       27.29       20.66      3.03 o 
   3  14   1       28.32       21.52      2.94 o 
   5  14   1      134.25      131.47      4.34 o 
   7  14   1      270.90      302.70      6.75 o 
   9  14   1      606.45      549.70      9.83 o 
  11  14   1     1180.23     1175.99     17.46 o 
  13  14   1      705.20      656.27     14.94 o 
 -14  15   1      714.66      680.35     14.55 o 
 -12  15   1        0.81       -0.59      4.90 o 
 -10  15   1      479.57      451.87      7.64 o 
  -8  15   1       43.92       67.93      4.52 o 
  -6  15   1      436.26      431.49      7.66 o 
  -4  15   1       24.86       35.45      4.14 o 
  -2  15   1      122.57      145.76      5.46 o 
   0  15   1      111.80       79.68      4.47 o 
   2  15   1       80.88       96.42      3.95 o 
   4  15   1      569.47      499.28      7.10 o 
   6  15   1      477.00      524.20      8.23 o 
   8  15   1      477.17      465.20      9.03 o 
  10  15   1      163.78      164.76      8.84 o 
  12  15   1       48.72       45.44      7.50 o 
  14  15   1      189.79      197.59     10.92 o 
 -15  16   1      118.40      126.47      9.74 o 
 -13  16   1      617.35      653.94     12.29 o 
 -11  16   1       81.70       78.39      6.11 o 
  -9  16   1       35.23       44.50      5.53 o 
  -7  16   1       90.38       92.91      5.00 o 
  -5  16   1      207.19      201.42      6.95 o 
  -3  16   1        0.82       -0.34      3.79 o 
  -1  16   1      103.46      131.07      6.43 o 
   1  16   1     2101.98     2135.10     17.45 o 
   3  16   1       31.17       34.54      3.97 o 
   5  16   1     4312.33     4413.49     28.44 o 
   7  16   1      375.20      374.63      8.75 o 
   9  16   1      109.15      118.79      8.70 o 
  11  16   1        4.99       16.90      8.03 o 
  13  16   1       14.24       24.80      8.03 o 
  15  16   1      140.82      135.59     10.24 o 
 -16  17   1      170.84      161.37      6.89 o 
 -14  17   1       55.30       56.45      7.13 o 
 -12  17   1       79.63       80.74      6.15 o 
 -10  17   1      120.84      133.38      8.15 o 
  -8  17   1      539.00      537.87     12.55 o 
  -6  17   1      343.75      342.42      9.83 o 
  -4  17   1      907.33      858.45     13.49 o 
  -2  17   1        2.83       -2.05      4.89 o 
   0  17   1      167.17      140.78      7.30 o 
   2  17   1      138.74      160.76      5.28 o 
   4  17   1      307.39      293.38      6.96 o 
   6  17   1      492.73      536.11     12.37 o 
   8  17   1        0.53       -0.59      7.17 o 
  10  17   1       64.43       68.44      9.16 o 
  12  17   1       39.46       21.07      8.60 o 
  14  17   1       30.19       30.34      9.49 o 
  16  17   1       30.16       37.77      5.87 o 
 -17  18   1       32.19       32.87      5.64 o 
 -15  18   1       31.81       34.70      5.51 o 
 -13  18   1      100.44       98.14      6.97 o 
 -11  18   1       80.62       83.76      7.13 o 
  -9  18   1      177.37      162.52      8.50 o 
  -7  18   1       63.27       59.50      7.79 o 
  -5  18   1      858.17      868.77     19.74 o 
  -3  18   1      303.44      291.00     13.24 o 
  -1  18   1      709.10      742.86     16.88 o 
   1  18   1       35.04       47.66      8.38 o 
   3  18   1       63.90       73.65      5.91 o 
   5  18   1        2.15        0.28      5.68 o 
   7  18   1      113.37      119.19      9.48 o 
   9  18   1       86.64       83.25      9.01 o 
  11  18   1      471.47      469.04     15.50 o 
  13  18   1      295.06      294.10     12.90 o 
  15  18   1      436.83      411.86      9.02 o 
  17  18   1       21.18       18.49      5.68 o 
 -18  19   1        9.89        4.33      5.09 o 
 -16  19   1       54.47       53.14      5.93 o 
 -14  19   1       53.87       46.34      6.14 o 
 -12  19   1      168.37      168.68      8.92 o 
 -10  19   1      153.89      149.70      9.49 o 
  -8  19   1      293.45      338.59     14.24 o 
  -6  19   1      282.47      279.43     13.90 o 
  -4  19   1      148.96      157.48     11.26 o 
  -2  19   1        0.43       -8.78      8.78 o 
   0  19   1        0.05       -4.39     10.64 o 
   2  19   1      224.39      201.86     11.86 o 
   4  19   1      100.34      102.42      7.71 o 
   6  19   1      426.91      437.98     15.18 o 
   8  19   1      133.45      134.44     10.24 o 
  10  19   1      243.06      250.67     12.56 o 
  12  19   1       52.39       62.73      9.23 o 
  14  19   1      191.60      183.43      7.45 o 
  16  19   1      126.06      136.00      6.82 o 
  18  19   1       46.75       38.43      5.83 o 
 -19  20   1       48.17       49.43      6.58 o 
 -17  20   1        0.07       -5.11      5.11 o 
 -15  20   1       11.24        8.17      7.02 o 
 -13  20   1      114.32      128.24      6.26 o 
 -11  20   1      151.25      153.56      9.45 o 
  -9  20   1      125.23       95.82     11.34 o 
  -7  20   1       32.69       30.99      8.89 o 
  -5  20   1       51.84       24.28     10.31 o 
  -3  20   1      302.67      343.86     16.19 o 
  -1  20   1       20.97       24.91     10.00 o 
   1  20   1      335.22      313.24     15.80 o 
   3  20   1        1.03        3.24      7.12 o 
   5  20   1     1016.57     1051.68     19.41 o 
   7  20   1      275.93      294.45     16.22 o 
   9  20   1       37.23       18.91      8.30 o 
  11  20   1       18.67       11.28      7.85 o 
  13  20   1        3.24        4.44      5.35 o 
  15  20   1      175.92      171.59      7.50 o 
  17  20   1      202.36      188.84      7.21 o 
  19  20   1       12.23       -2.34      6.33 o 
 -20  21   1       18.13       13.46      5.73 o 
 -18  21   1        5.36       -7.72      8.00 o 
 -16  21   1        4.76       -1.20      7.02 o 
 -14  21   1        3.08       -5.64      5.64 o 
 -12  21   1        0.04        2.61      7.12 o 
 -10  21   1       10.61       17.28      6.17 o 
  -8  21   1      176.21      185.57     14.04 o 
  -6  21   1       32.87       33.10     10.00 o 
  -4  21   1      541.15      556.37     20.13 o 
  -2  21   1       10.01       12.29     10.53 o 
   0  21   1      348.19      367.10     16.61 o 
   2  21   1       62.38       65.94     10.90 o 
   4  21   1      566.17      581.53     14.94 o 
   6  21   1      162.03      172.07     10.68 o 
   8  21   1      110.68      102.17      9.74 o 
  10  21   1        1.14       -5.03      5.03 o 
  12  21   1       16.54        9.89      5.33 o 
  14  21   1       13.97       26.10      5.59 o 
  16  21   1       29.18       27.20      5.37 o 
  18  21   1       19.03       28.36      6.84 o 
  20  21   1        0.05        0.00      5.73 o 
 -21  22   1        6.77       -1.12      4.65 o 
 -19  22   1        0.01       -2.34      8.11 o 
 -17  22   1        0.01       -8.11      8.11 o 
 -15  22   1        0.80       -4.07      6.72 o 
 -13  22   1      167.40      150.94     11.92 o 
 -11  22   1        0.00       -1.53      7.20 o 
  -9  22   1      144.78      141.52      7.08 o 
  -7  22   1      122.69      122.72      7.43 o 
  -5  22   1      440.68      469.69     19.31 o 
  -3  22   1      225.36      198.90     14.84 o 
  -1  22   1      298.42      305.04     16.61 o 
   1  22   1      122.51      141.60     14.19 o 
   3  22   1       25.99       42.13     10.53 o 
   5  22   1      125.67      146.08     10.45 o 
   7  22   1      160.14      172.54     10.25 o 
   9  22   1       71.29       65.90      5.53 o 
  11  22   1      376.65      360.28      8.21 o 
  13  22   1        0.80       -2.28      4.89 o 
  15  22   1       41.04       37.47      5.12 o 
  17  22   1       23.59       15.66      5.34 o 
  19  22   1       34.84       32.00      5.08 o 
  21  22   1        4.52        4.16      4.37 o 
 -22  23   1        2.89        6.44      4.30 o 
 -20  23   1       41.93       26.68      7.23 o 
 -18  23   1        3.84       -7.23      7.23 o 
 -16  23   1      193.55      194.54     11.36 o 
 -14  23   1        2.48       10.85      9.54 o 
 -12  23   1      557.97      596.82     15.37 o 
 -10  23   1       23.90       25.99      7.49 o 
  -8  23   1     1403.46     1456.53     18.09 o 
  -6  23   1      160.82      185.52      8.13 o 
  -4  23   1     1825.77     1926.47     23.10 o 
  -2  23   1      839.95      828.89     14.71 o 
   0  23   1     1653.49     1691.14     25.32 o 
   2  23   1      553.56      574.40     17.49 o 
   4  23   1     1004.77     1015.21     19.72 o 
   6  23   1      324.99      331.51     10.68 o 
   8  23   1      420.17      433.51      9.27 o 
  10  23   1      148.91      146.23      6.30 o 
  12  23   1      409.57      402.05      8.33 o 
  14  23   1       24.42       25.05      5.06 o 
  16  23   1      198.96      204.78      8.46 o 
  18  23   1        3.02       -3.23      4.74 o 
  20  23   1       45.60       41.27      4.97 o 
  22  23   1        4.34        9.03      3.98 o 
 -23  24   1        9.65       27.56     12.29 o 
 -21  24   1        0.08        1.76     19.31 o 
 -19  24   1       18.20       14.04      7.45 o 
 -17  24   1        4.86       14.04     10.53 o 
 -15  24   1        0.60        1.76      9.93 o 
 -13  24   1       65.17       77.48     12.41 o 
 -11  24   1       54.19       58.65      7.93 o 
  -9  24   1       26.70       33.56      6.29 o 
  -7  24   1       27.06       33.55      6.14 o 
  -5  24   1        0.48        6.99      6.89 o 
  -3  24   1      145.03      157.89     11.28 o 
  -1  24   1        0.40       13.17      6.74 o 
   1  24   1      132.44      131.96      8.43 o 
   3  24   1       36.72       42.24      7.30 o 
   5  24   1      410.75      413.43     16.97 o 
   7  24   1        3.47        6.65      5.82 o 
   9  24   1      118.78      111.75      7.97 o 
  11  24   1        8.82        2.19      5.25 o 
  13  24   1        2.49        4.30      5.96 o 
  15  24   1       15.39       16.87      7.20 o 
  17  24   1       62.52       69.02      7.19 o 
  19  24   1       25.40       22.02      5.04 o 
  21  24   1        4.75        1.17      4.30 o 
  23  24   1       16.95       17.00      6.93 o 
 -22  25   1        0.73       -5.27      7.45 o 
 -20  25   1        2.49        3.51     14.04 o 
 -18  25   1        1.23        0.00     10.53 o 
 -16  25   1       23.05       24.58     14.04 o 
 -14  25   1        1.00       -9.93      9.93 o 
 -12  25   1       69.06       88.82     22.82 o 
 -10  25   1        9.85       11.19      7.39 o 
  -8  25   1        3.09        6.45      5.97 o 
  -6  25   1       20.58       13.86      5.82 o 
  -4  25   1        7.30       -1.12      5.79 o 
  -2  25   1        3.06       -5.78      6.35 o 
   0  25   1        0.65        5.11      6.74 o 
   2  25   1        5.85        0.31      6.46 o 
   4  25   1       18.71        6.78      8.10 o 
   6  25   1       32.56       30.97      8.38 o 
   8  25   1        2.77        0.05      5.45 o 
  10  25   1        1.79       -5.28      5.28 o 
  12  25   1        3.52       -6.21      7.47 o 
  14  25   1        5.05       11.18      6.33 o 
  16  25   1        0.03       -2.34      5.73 o 
  18  25   1        3.43       -1.23      5.11 o 
  20  25   1        0.88       11.70      4.30 o 
  22  25   1        2.73        0.00      5.27 o 
 -15  26   1        1.39        5.27      9.93 o 
 -13  26   1       21.14       12.29      9.93 o 
 -11  26   1        5.56       11.07      9.30 o 
  -9  26   1        4.73        4.49      7.75 o 
  -7  26   1        3.25       -2.32      6.08 o 
  -5  26   1       67.47       63.75      6.34 o 
  -3  26   1        1.66       -5.73      5.73 o 
  -1  26   1       62.96       51.47      6.73 o 
   1  26   1        0.24        0.83      6.35 o 
   3  26   1       17.39       22.10      7.56 o 
   5  26   1        5.21        0.88      8.00 o 
   7  26   1       28.50       32.76      7.05 o 
   9  26   1        9.87       -0.39      6.33 o 
  11  26   1       42.82       39.12      8.64 o 
  13  26   1        5.08        9.95      5.73 o 
  15  26   1       43.57       48.17      6.28 o 
  17  26   1        6.25        7.72      5.11 o 
  19  26   1        7.33        5.85      4.30 o 
  21  26   1        0.35        2.63      5.27 o 
 -16  27   1       39.91       38.62      9.93 o 
 -14  27   1       16.22       21.07     14.04 o 
 -12  27   1       59.85       59.68     12.41 o 
 -10  27   1       26.61       30.52      9.30 o 
  -8  27   1       17.15       10.53      9.12 o 
  -6  27   1        3.10       -5.80      6.79 o 
  -4  27   1       13.83       22.82      7.59 o 
  -2  27   1       30.92       25.16      7.17 o 
   0  27   1        6.05       15.72      7.44 o 
   2  27   1       14.06       17.10      7.68 o 
   4  27   1        9.61      -14.04     14.04 o 
   6  27   1        9.07        5.27      9.93 o 
   8  27   1       20.91       16.32      8.22 o 
  10  27   1        2.02        2.18      5.91 o 
  12  27   1        0.01       -5.73      5.73 o 
  14  27   1        0.11        1.17      5.73 o 
  16  27   1        0.52        3.01      4.86 o 
  18  27   1        1.26        2.34      4.30 o 
  20  27   1        0.01       -3.86      6.08 o 
 -15  28   1        0.06       -7.02     10.53 o 
 -13  28   1       23.10       32.10     28.09 o 
 -11  28   1        7.08       20.36      9.27 o 
  -9  28   1        0.04       -0.88      7.02 o 
  -7  28   1        6.82        9.61      7.36 o 
  -5  28   1       31.25       24.58      7.85 o 
  -3  28   1       33.19       37.36      7.17 o 
  -1  28   1       21.48       25.16      7.17 o 
   1  28   1       38.81       31.08      6.33 o 
   3  28   1        2.24       13.17      7.02 o 
   5  28   1      119.45      126.49     12.41 o 
   7  28   1       14.57       14.04      9.93 o 
   9  28   1       80.85       87.49      8.78 o 
  11  28   1        3.82        9.95      5.73 o 
  13  28   1        0.70        3.16      5.11 o 
  15  28   1       17.84       12.87      4.97 o 
  17  28   1       24.39       21.13      4.30 o 
 -16  29   1        0.69        1.76      7.45 o 
 -14  29   1        4.88       -7.45      7.45 o 
 -12  29   1        0.44        0.00      7.45 o 
 -10  29   1       22.73       28.44      7.23 o 
  -8  29   1       31.08       28.09      7.09 o 
  -6  29   1       41.36       42.41      7.36 o 
  -4  29   1       69.20       62.81      8.78 o 
  -2  29   1       42.95       45.68      7.44 o 
   0  29   1       57.77       69.87      6.85 o 
   2  29   1        7.44        6.78      5.91 o 
   4  29   1       60.43       52.42      9.93 o 
   6  29   1        0.00      -10.53     10.53 o 
   8  29   1       11.43        0.50      8.78 o 
  10  29   1        6.13        1.54      5.84 o 
  12  29   1        6.08        6.38      4.65 o 
  14  29   1        0.79        7.02      4.30 o 
  16  29   1        3.57       -1.17      4.30 o 
 -13  30   1       21.54       33.45      7.45 o 
 -11  30   1        9.53        3.51      7.45 o 
  -9  30   1        3.79       -1.40      7.23 o 
  -7  30   1        2.23        5.27      5.96 o 
  -5  30   1       19.78       30.61      7.02 o 
  -3  30   1        4.54        8.78      7.02 o 
  -1  30   1       13.38       11.94      6.28 o 
   1  30   1        4.15       -0.70      6.28 o 
   3  30   1        1.97        7.02      8.11 o 
   5  30   1        0.36       10.53     10.53 o 
   7  30   1       11.83       15.05      8.43 o 
   9  30   1        3.40        8.19      8.83 o 
  11  30   1        5.26        2.81      4.71 o 
  13  30   1        2.32        6.44      4.30 o 
  15  30   1       16.64       18.43      5.27 o 
 -12  31   1        1.56       -7.45      7.45 o 
 -10  31   1       13.21        8.78      7.45 o 
  -8  31   1        7.51       11.70      7.17 o 
  -6  31   1       29.13       34.61      5.96 o 
  -4  31   1        0.01       -7.60      7.60 o 
  -2  31   1       43.60       47.61      7.09 o 
   0  31   1        5.56       16.68      7.02 o 
   2  31   1       14.09       14.58      6.42 o 
   4  31   1       37.94       55.83     14.04 o 
   6  31   1        2.09        3.51      7.45 o 
   8  31   1       85.53       93.34      9.93 o 
  10  31   1        0.68       -2.34      6.08 o 
  12  31   1       56.67       60.41      5.27 o 
  -9  32   1        7.47        7.02     10.53 o 
  -7  32   1        5.14        3.51      6.08 o 
  -5  32   1        0.75        4.39      5.27 o 
  -3  32   1        7.32        7.02      6.08 o 
  -1  32   1        5.38       12.29      6.08 o 
   1  32   1        5.34       -5.27      5.27 o 
   3  32   1       17.06       27.59      8.43 o 
   5  32   1       27.20       10.53      7.45 o 
   7  32   1        8.08       19.31      8.78 o 
   9  32   1       38.19       50.97      7.45 o 
  -6  33   1       89.47      102.90     10.53 o 
  -4  33   1        8.20        7.90      5.27 o 
  -2  33   1       87.90      109.76      8.37 o 
   0  33   1        6.16        9.65      5.27 o 
   2  33   1       30.18       61.27     19.31 o 
   4  33   1        4.50        7.02      7.45 o 
   6  33   1        8.68       19.31      7.45 o 
   1   1   2    10256.38    11239.98     57.51 o 
   0   2   2     2367.10     2604.83     13.94 o 
   2   2   2    19605.12    23617.10    119.83 o 
  -1   3   2      314.32      311.99      3.68 o 
   1   3   2     9205.61     9976.25     53.72 o 
   3   3   2     7741.89     9272.29     48.80 o 
  -2   4   2     8590.77     9901.45     50.38 o 
   0   4   2   305822.66   343991.75   2020.68 o 
   4   4   2        6.66       12.59      1.48 o 
  -3   5   2     7754.56     8174.23     41.44 o 
  -1   5   2     9423.43    10650.84     54.27 o 
   1   5   2    23261.81    23359.16    115.79 o 
   3   5   2       86.03      139.71      2.51 o 
   5   5   2     9240.47     9424.97     50.93 o 
  -4   6   2     2148.26     2796.06     16.48 o 
  -2   6   2      533.43      868.95      6.84 o 
   0   6   2      330.76      563.17      5.27 o 
   2   6   2     1759.74     2375.23     15.11 o 
   4   6   2      927.89      802.05      7.08 o 
   6   6   2        2.34        1.87      2.33 o 
  -5   7   2     1545.37     1564.32     11.06 o 
  -3   7   2      892.09     1141.89      8.58 o 
  -1   7   2     5785.24     6489.52     35.07 o 
   1   7   2      598.70      581.94      5.62 o 
   3   7   2       94.83      156.82      2.96 o 
   5   7   2     1587.36     1671.70     13.33 o 
   7   7   2      671.33      637.14      7.75 o 
  -6   8   2       26.72       14.37      3.53 o 
  -4   8   2       24.81       16.51      2.17 o 
  -2   8   2     1733.71     1558.70     11.33 o 
   0   8   2    92580.55   104795.20    529.45 o 
   2   8   2        0.30        0.48      2.51 o 
   4   8   2     3388.73     3444.00     24.06 o 
   6   8   2     1234.10     1299.29     13.04 o 
   8   8   2     5907.10     6246.74     43.14 o 
  -7   9   2     3815.68     3837.42     30.66 o 
  -5   9   2      102.71      144.44      4.56 o 
  -3   9   2    12889.23    13542.46     78.42 o 
  -1   9   2      739.57      805.96      7.94 o 
   1   9   2    32706.79    33695.30    177.86 o 
   3   9   2     7356.23     7756.73     47.73 o 
   5   9   2    11828.69    12134.09     75.47 o 
   7   9   2     9064.94     9245.29     59.93 o 
   9   9   2      389.29      377.86      6.72 o 
  -8  10   2        0.00        6.53      3.50 o 
  -6  10   2     2854.87     2559.12     24.06 o 
  -4  10   2       46.19       56.69      3.93 o 
  -2  10   2     3352.31     3282.73     21.88 o 
   0  10   2        0.67       14.62      2.86 o 
   2  10   2     5415.39     5462.10     37.27 o 
   4  10   2      536.35      560.81      8.41 o 
   6  10   2     2589.24     2546.20     21.92 o 
   8  10   2       17.17       32.93      3.21 o 
  10  10   2     8854.15     8479.14     42.06 o 
  -9  11   2     4747.68     4630.14     26.52 o 
  -7  11   2     5199.26     4921.01     31.96 o 
  -5  11   2      414.76      359.39      8.06 o 
  -3  11   2     4051.46     3907.84     27.89 o 
  -1  11   2      760.97      826.87     10.33 o 
   1  11   2     6945.22     7219.78     47.89 o 
   3  11   2     1017.56     1051.76     12.76 o 
   5  11   2     2555.67     2645.50     23.84 o 
   7  11   2       22.95       24.01      3.24 o 
   9  11   2      248.98      266.35      5.16 o 
  11  11   2     1086.82     1042.29      9.82 o 
 -10  12   2     1117.57     1084.91     10.44 o 
  -8  12   2     5019.79     5043.76     28.38 o 
  -6  12   2     1360.42     1265.59     12.15 o 
  -4  12   2      421.65      355.73      7.44 o 
  -2  12   2      860.55      710.06     10.08 o 
   0  12   2    11495.32    13940.76     90.46 o 
   2  12   2     2860.00     2347.17     23.28 o 
   4  12   2     1053.11      932.23     12.12 o 
   6  12   2      722.04      562.29      7.62 o 
   8  12   2      107.58       87.05      4.17 o 
  10  12   2     1923.53     1838.49     15.42 o 
  12  12   2      102.32       96.93      4.85 o 
 -11  13   2     1037.28     1061.34     10.66 o 
  -9  13   2      167.28      165.76      4.79 o 
  -7  13   2        5.71       10.06      2.97 o 
  -5  13   2      240.72      184.28      4.84 o 
  -3  13   2      896.99      845.53      9.94 o 
  -1  13   2      271.99      206.54      5.31 o 
   1  13   2     6891.57     6811.31     44.51 o 
   3  13   2      805.02      906.83      9.76 o 
   5  13   2     1497.00     1458.12     12.63 o 
   7  13   2     2384.46     2337.47     18.63 o 
   9  13   2        2.83        1.28      3.96 o 
  11  13   2     2738.82     2654.65     27.98 o 
  13  13   2       64.25       79.46      6.11 o 
 -12  14   2      821.54      813.29     12.38 o 
 -10  14   2      722.90      720.58      9.54 o 
  -8  14   2       12.19       12.44      4.11 o 
  -6  14   2       25.61       31.84      3.64 o 
  -4  14   2       54.03       55.96      3.80 o 
  -2  14   2       16.89       21.53      3.63 o 
   0  14   2        4.18       10.53      3.26 o 
   2  14   2      313.21      285.86      5.53 o 
   4  14   2      478.68      478.68      6.75 o 
   6  14   2      353.87      324.52      6.75 o 
   8  14   2       27.30       22.95      4.51 o 
  10  14   2     4217.50     4133.79     31.58 o 
  12  14   2      160.41      165.23      8.50 o 
  14  14   2      112.13      117.77      7.48 o 
 -13  15   2      300.20      300.53      8.81 o 
 -11  15   2      341.90      321.71      8.60 o 
  -9  15   2      297.70      310.93      6.67 o 
  -7  15   2     1621.45     1524.12     14.81 o 
  -5  15   2      179.25      180.89      5.80 o 
  -3  15   2     1084.78      956.11     11.90 o 
  -1  15   2      127.15      128.01      5.93 o 
   1  15   2     1912.35     1843.08     15.06 o 
   3  15   2     2279.46     2208.06     16.87 o 
   5  15   2      277.87      272.05      5.85 o 
   7  15   2      260.27      258.18      6.78 o 
   9  15   2        0.54       -4.14      4.14 o 
  11  15   2        5.61       13.19      6.78 o 
  13  15   2      175.90      159.11      9.29 o 
  15  15   2       55.66       52.87      8.41 o 
 -14  16   2      241.97      251.82      9.59 o 
 -12  16   2      875.14      857.63     13.85 o 
 -10  16   2      142.54      136.79      7.60 o 
  -8  16   2      358.19      375.29      7.96 o 
  -6  16   2      570.31      587.35      9.84 o 
  -4  16   2      955.31      985.69     13.75 o 
  -2  16   2     1156.66     1183.25     15.69 o 
   0  16   2    10307.52    10661.86     69.63 o 
   2  16   2      389.81      440.11      7.25 o 
   4  16   2      524.67      557.55      8.40 o 
   6  16   2      649.97      679.77     10.12 o 
   8  16   2     1154.13     1187.45     18.58 o 
  10  16   2        0.28       13.42      9.11 o 
  12  16   2      562.45      574.86     16.64 o 
  14  16   2        0.68       -2.11      6.94 o 
  16  16   2       12.04       19.09      8.03 o 
 -15  17   2      168.69      188.15     10.62 o 
 -13  17   2      189.84      197.42      8.14 o 
 -11  17   2      856.78      859.56     15.92 o 
  -9  17   2       19.04        9.65      6.21 o 
  -7  17   2      475.66      459.27     15.18 o 
  -5  17   2       23.94       27.66      6.00 o 
  -3  17   2      120.06      114.38      6.59 o 
  -1  17   2      124.79      124.99      7.05 o 
   1  17   2      566.38      604.54      9.81 o 
   3  17   2      134.31      130.77      5.09 o 
   5  17   2       35.53       28.08      4.31 o 
   7  17   2      429.25      400.94     11.94 o 
   9  17   2      364.88      353.46     12.70 o 
  11  17   2      840.21      818.44     18.84 o 
  13  17   2      641.35      629.69     17.35 o 
  15  17   2        3.70       11.36      7.85 o 
  17  17   2      501.76      496.69      9.95 o 
 -16  18   2        0.00       -4.81      5.20 o 
 -14  18   2       18.61       12.51      6.56 o 
 -12  18   2      147.60      135.82      7.88 o 
 -10  18   2        6.51        6.58      6.21 o 
  -8  18   2      217.57      211.56     11.39 o 
  -6  18   2      636.48      718.10     18.77 o 
  -4  18   2      523.99      518.91     19.03 o 
  -2  18   2      924.73      983.55     19.67 o 
   0  18   2      614.18      669.21     16.20 o 
   2  18   2      279.49      316.33     11.52 o 
   4  18   2       36.69       37.29      5.35 o 
   6  18   2       80.75       82.23      7.25 o 
   8  18   2      119.23      106.49      9.74 o 
  10  18   2     1013.09     1001.05     20.75 o 
  12  18   2      220.02      231.00     11.67 o 
  14  18   2       10.21        2.41      8.03 o 
  16  18   2       37.43       29.62      6.01 o 
  18  18   2       27.95       27.13      5.77 o 
 -17  19   2       95.23      101.37      7.30 o 
 -15  19   2       24.11       26.47      6.29 o 
 -13  19   2        2.75       -2.19      6.21 o 
 -11  19   2      243.38      242.75     11.67 o 
  -9  19   2      105.48      101.17      9.01 o 
  -7  19   2      736.38      702.83     18.84 o 
  -5  19   2      757.23      802.10     19.74 o 
  -3  19   2      467.40      457.02     15.35 o 
  -1  19   2      756.69      823.80     20.41 o 
   1  19   2      565.92      582.45     17.19 o 
   3  19   2     2138.14     2170.03     28.41 o 
   5  19   2        0.40       -1.49      6.00 o 
   7  19   2      365.32      387.96     13.56 o 
   9  19   2       86.60       83.05      9.48 o 
  11  19   2       98.78      108.39     11.45 o 
  13  19   2        2.57        3.07      5.36 o 
  15  19   2       82.12       74.53      6.24 o 
  17  19   2        0.06       -5.28      5.28 o 
  19  19   2       37.32       30.91      5.41 o 
 -18  20   2      183.65      185.23      8.59 o 
 -16  20   2        0.11       -7.17      7.17 o 
 -14  20   2      211.47      179.85      8.07 o 
 -12  20   2      267.07      260.44     10.78 o 
 -10  20   2      442.68      445.91     16.28 o 
  -8  20   2      434.91      421.55     16.28 o 
  -6  20   2      153.50      150.10     14.83 o 
  -4  20   2       36.14       35.51      9.26 o 
  -2  20   2        7.83        2.51     11.69 o 
   0  20   2     1272.89     1320.28     29.84 o 
   2  20   2        7.56       10.69     10.14 o 
   4  20   2       33.75       25.50      7.94 o 
   6  20   2      107.91      108.89     10.25 o 
   8  20   2       35.34       29.62      8.11 o 
  10  20   2        8.02       10.75      7.79 o 
  12  20   2       47.59       47.32      5.87 o 
  14  20   2       28.71       27.99      5.59 o 
  16  20   2        0.74       -1.59      5.28 o 
  18  20   2       25.01       27.52      6.32 o 
  20  20   2        0.28        7.99      5.91 o 
 -19  21   2        2.35        6.88      6.52 o 
 -17  21   2        1.47        7.27      8.64 o 
 -15  21   2       84.46       83.78      7.25 o 
 -13  21   2      171.96      173.02      7.28 o 
 -11  21   2      303.39      312.28      8.61 o 
  -9  21   2      436.99      460.21     14.92 o 
  -7  21   2      303.74      305.85     14.41 o 
  -5  21   2      860.61      907.69     36.49 o 
  -3  21   2       64.40       89.54     15.20 o 
  -1  21   2      774.62      832.17     25.84 o 
   1  21   2      309.43      329.60     15.80 o 
   3  21   2       72.52       88.97     10.65 o 
   5  21   2        6.22       16.35      7.30 o 
   7  21   2       26.30       10.00      7.79 o 
   9  21   2        2.28       -5.87      5.87 o 
  11  21   2      463.76      404.64      8.54 o 
  13  21   2       79.29       71.93      5.67 o 
  15  21   2       29.14       21.25      5.52 o 
  17  21   2       73.81       91.87      9.51 o 
  19  21   2        1.23        4.01      6.11 o 
  21  21   2        4.25       10.72      5.39 o 
 -20  22   2        0.39       -3.10      5.48 o 
 -18  22   2       15.37        7.02      8.11 o 
 -16  22   2       72.03       84.84     10.64 o 
 -14  22   2       84.49       77.24      6.84 o 
 -12  22   2      371.22      367.95     11.92 o 
 -10  22   2      571.50      559.23     13.04 o 
  -8  22   2       56.76       59.59      7.74 o 
  -6  22   2      162.46      158.71      9.83 o 
  -4  22   2       28.29       27.21     12.92 o 
  -2  22   2      116.50      121.91     12.67 o 
   0  22   2        8.04        2.87     10.46 o 
   2  22   2      231.13      224.09     20.60 o 
   4  22   2      171.38      148.80     11.26 o 
   6  22   2      271.00      266.18     12.90 o 
   8  22   2       70.17       59.65      5.65 o 
  10  22   2     1295.79     1237.41     15.53 o 
  12  22   2       14.40        3.69      5.49 o 
  14  22   2       42.73       45.75      5.26 o 
  16  22   2      133.55      130.59      8.23 o 
  18  22   2       14.80       13.82      6.77 o 
  20  22   2       22.08       28.40      5.17 o 
  22  22   2       23.18       18.78      5.11 o 
 -21  23   2        7.98       13.58      7.74 o 
 -19  23   2       10.22       11.81     11.06 o 
 -17  23   2        0.93       -5.85      8.11 o 
 -15  23   2       13.65       29.44      9.30 o 
 -13  23   2      152.19      173.38      9.99 o 
 -11  23   2       70.83       53.53      8.08 o 
  -9  23   2       77.39      103.73      7.75 o 
  -7  23   2      128.87      136.70      7.39 o 
  -5  23   2       10.70        7.30      6.79 o 
  -3  23   2       65.46       70.63      8.17 o 
  -1  23   2        0.40       -3.03      7.80 o 
   1  23   2       67.60       67.15      7.91 o 
   3  23   2      209.07      201.93      9.19 o 
   5  23   2       47.36       56.02      8.01 o 
   7  23   2        5.18        9.36      5.86 o 
   9  23   2       70.06       93.00      6.14 o 
  11  23   2        5.05        0.41      5.03 o 
  13  23   2        6.63       10.68      4.81 o 
  15  23   2       11.19        8.43      5.64 o 
  17  23   2        0.02       -5.08      5.08 o 
  19  23   2       12.28       11.52      4.74 o 
  21  23   2        2.61       -4.26      4.26 o 
  23  23   2        2.59        1.17      4.30 o 
 -22  24   2        5.95       14.04      5.27 o 
 -20  24   2       31.55       37.14      6.58 o 
 -18  24   2       49.88       55.88      9.17 o 
 -16  24   2       60.32       49.15      9.93 o 
 -14  24   2       80.98      105.03     12.41 o 
 -12  24   2        1.23       -7.66      7.66 o 
 -10  24   2      206.22      213.09     10.30 o 
  -8  24   2      465.83      479.06     10.99 o 
  -6  24   2      129.15      128.93      6.91 o 
  -4  24   2       13.45        9.82      6.08 o 
  -2  24   2       84.16       89.65      7.71 o 
   0  24   2      136.63      123.27      9.12 o 
   2  24   2      136.09      136.14      8.10 o 
   4  24   2       26.63       19.68      7.79 o 
   6  24   2       16.14        5.16      6.17 o 
   8  24   2        8.63        4.56      5.42 o 
  10  24   2       34.35       36.51      5.98 o 
  12  24   2       43.15       30.56      5.33 o 
  14  24   2        8.89        3.39      6.16 o 
  16  24   2       12.71       11.52      5.77 o 
  18  24   2        2.41       -5.04      5.04 o 
  20  24   2        0.97       -0.54      4.26 o 
  22  24   2        5.88       -4.21      4.71 o 
 -21  25   2        4.96       10.53      7.45 o 
 -19  25   2        3.21        7.02     10.53 o 
 -17  25   2       15.16       17.55     10.53 o 
 -15  25   2        3.91       12.29      9.93 o 
 -13  25   2        0.13      -19.31     19.31 o 
 -11  25   2       30.78       35.92      9.30 o 
  -9  25   2        5.99        2.98      7.75 o 
  -7  25   2       68.24       64.80      6.97 o 
  -5  25   2       85.67       91.82      6.63 o 
  -3  25   2        1.63       -3.51      5.77 o 
  -1  25   2      109.17      114.19     10.12 o 
   1  25   2      186.10      193.49      9.05 o 
   3  25   2       45.54       38.84      7.97 o 
   5  25   2       55.12       58.05      9.54 o 
   7  25   2        6.96        5.10      5.95 o 
   9  25   2      105.88      110.67      6.50 o 
  11  25   2       58.50       50.05      9.03 o 
  13  25   2        0.84       -2.97      6.58 o 
  15  25   2        4.27        2.34      5.73 o 
  17  25   2        0.39       -4.04      5.11 o 
  19  25   2        8.63       11.23      5.11 o 
  21  25   2       11.12        8.19      4.71 o 
 -20  26   2       45.61       42.13     10.53 o 
 -16  26   2       19.76       14.04     14.04 o 
 -14  26   2       83.43       82.84     12.41 o 
 -12  26   2        0.13        7.52      8.64 o 
 -10  26   2       14.68       15.66     10.31 o 
  -8  26   2       47.75       48.64      8.38 o 
  -6  26   2      213.60      231.66      8.25 o 
  -4  26   2       50.76       39.32      5.99 o 
  -2  26   2      336.49      342.48      9.62 o 
   0  26   2       53.83       51.02      6.59 o 
   2  26   2      259.02      291.91     13.77 o 
   4  26   2        1.10       15.23      7.48 o 
   6  26   2      105.70      114.39     10.65 o 
   8  26   2        5.12       11.23      7.85 o 
  10  26   2       35.10       25.16      7.17 o 
  12  26   2        7.49       14.29      6.11 o 
  14  26   2       36.56       34.44      5.91 o 
  16  26   2       59.00       60.86      5.91 o 
  18  26   2        2.95        8.70      5.23 o 
  20  26   2        3.05        1.17      4.36 o 
 -17  27   2        4.57        7.02     10.53 o 
 -15  27   2       18.45       19.31      9.93 o 
 -13  27   2       27.13       24.58     10.53 o 
 -11  27   2        3.60       -3.51     11.59 o 
  -9  27   2        9.55       -1.17      8.11 o 
  -7  27   2        3.04        3.67      7.09 o 
  -5  27   2       10.52       -4.18      7.44 o 
  -3  27   2        3.52       13.90      8.92 o 
  -1  27   2        0.39       -3.19      7.09 o 
   1  27   2        5.64        1.22      8.20 o 
   3  27   2       23.98       22.33     17.68 o 
   5  27   2       27.91       31.60     10.53 o 
   7  27   2        6.67        9.78      8.64 o 
   9  27   2       18.65        3.66      6.79 o 
  11  27   2        5.78        4.36      5.91 o 
  13  27   2        1.27       -5.73      5.73 o 
  15  27   2        3.56        6.85      5.11 o 
  17  27   2        1.23        6.56      4.47 o 
  19  27   2        0.02       -0.59      4.30 o 
 -16  28   2       44.82       56.17     10.53 o 
 -14  28   2       20.00       23.07      8.43 o 
 -12  28   2       27.88       36.53      8.11 o 
 -10  28   2       41.85       50.64      8.64 o 
  -8  28   2      244.21      250.60     10.53 o 
  -6  28   2      163.15      179.30     10.53 o 
  -4  28   2       46.41       44.44      7.85 o 
  -2  28   2      281.82      301.86     10.03 o 
   0  28   2        0.07        4.64      6.11 o 
   2  28   2      213.36      239.73      9.42 o 
   4  28   2       49.10       56.63     14.04 o 
   6  28   2      268.25      278.96     21.07 o 
   8  28   2        8.47       -0.92      7.36 o 
  10  28   2      143.38      163.17      8.61 o 
  12  28   2        4.01       11.12      5.73 o 
  14  28   2       62.13       66.32      5.73 o 
  16  28   2        2.36        7.02      4.30 o 
  18  28   2       20.98       28.03      4.30 o 
 -15  29   2        1.96        8.78      8.78 o 
 -13  29   2        2.14       -7.45      7.45 o 
 -11  29   2        0.58        1.76      7.23 o 
  -9  29   2        0.01       -1.40      7.23 o 
  -7  29   2        1.66        2.63      7.02 o 
  -5  29   2        1.32       -2.63      7.02 o 
  -3  29   2        9.44       16.38      6.52 o 
  -1  29   2        1.76        7.72      6.28 o 
   1  29   2       80.38       92.18      7.17 o 
   3  29   2        3.32        5.27     10.64 o 
   5  29   2       34.59       52.42      9.93 o 
   7  29   2       13.60       15.80      9.93 o 
   9  29   2       52.98       50.52      7.02 o 
  11  29   2       70.36       71.76      6.28 o 
  13  29   2        0.26        3.66      4.47 o 
  15  29   2        1.70        4.68      4.71 o 
  17  29   2        0.31       -4.01      5.11 o 
 -14  30   2       26.18       22.82      7.45 o 
 -12  30   2        1.18       -3.51      7.45 o 
 -10  30   2        4.95       10.85      7.37 o 
  -8  30   2        8.50       10.53     12.41 o 
  -6  30   2       94.40      104.78      8.61 o 
  -4  30   2       17.25        1.76      7.02 o 
  -2  30   2      185.34      182.90      8.78 o 
   0  30   2       34.40       38.51      6.33 o 
   2  30   2      198.71      209.93      8.10 o 
   4  30   2        7.01       -8.43      8.43 o 
   6  30   2      114.79      124.83     14.04 o 
   8  30   2        1.45       -8.78      8.78 o 
  10  30   2        4.36        7.49      6.08 o 
  12  30   2        0.01       -0.70      4.71 o 
  14  30   2       50.10       46.36      4.30 o 
 -13  31   2       23.03       10.53     10.53 o 
 -11  31   2        0.06       -5.27      7.45 o 
  -9  31   2        5.73        9.36      6.08 o 
  -7  31   2        1.16        0.00      7.45 o 
  -5  31   2        3.97        7.02      5.96 o 
  -3  31   2        0.58       -5.96      5.96 o 
  -1  31   2        4.52       -5.77      5.96 o 
   1  31   2        2.37       11.88      6.42 o 
   3  31   2       27.78       34.25      8.11 o 
   5  31   2        2.67        1.76      7.45 o 
   7  31   2        3.50       -3.51      7.45 o 
   9  31   2        0.51       22.82      7.45 o 
  11  31   2        1.52        1.76      6.08 o 
  13  31   2        0.06        8.78      7.45 o 
 -10  32   2       22.49       17.55      7.45 o 
  -8  32   2        0.01        5.02      7.09 o 
  -6  32   2        6.38       13.17      5.27 o 
  -4  32   2       22.31       36.03      5.27 o 
  -2  32   2        0.01       -1.76      5.27 o 
   0  32   2       46.81       45.24      7.02 o 
   2  32   2        1.00       -4.68      6.08 o 
   4  32   2        2.21        3.51      7.45 o 
   6  32   2        3.31        0.00      7.45 o 
   8  32   2        0.03        8.78      7.45 o 
  10  32   2        3.99       -4.21      5.84 o 
  -7  33   2        9.54       14.04     10.53 o 
  -5  33   2       10.84       11.70      8.83 o 
  -3  33   2        0.15        3.51      5.27 o 
  -1  33   2        9.33       13.17      5.27 o 
   1  33   2        3.33        5.85      7.17 o 
   3  33   2       21.09       21.07      7.45 o 
   5  33   2        2.31       12.29      7.45 o 
   0   1   3    15365.39    18619.54    101.65 o 
  -1   2   3    48146.39    55327.14    265.87 o 
   1   2   3    11363.16    13406.48     68.98 o 
  -2   3   3    36879.20    42582.18    216.11 o 
   0   3   3        4.42       -1.12      1.12 o 
   2   3   3      707.01      766.41      5.83 o 
  -3   4   3    12504.04    13165.20     66.43 o 
  -1   4   3     7583.70     8519.33     45.11 o 
   1   4   3     4846.95     5044.65     25.95 o 
   3   4   3      122.36      114.41      2.60 o 
  -4   5   3    11052.42    12045.03     59.70 o 
  -2   5   3     6969.91     8186.24     41.24 o 
   0   5   3        8.18        8.42      2.02 o 
   2   5   3    12193.41    13775.25     69.72 o 
   4   5   3     3561.46     4018.88     24.61 o 
  -5   6   3     7539.34     8086.32     40.23 o 
  -3   6   3    20612.42    23481.38    122.60 o 
  -1   6   3    11427.13    13301.63     67.69 o 
   1   6   3    12282.84    14311.56     72.53 o 
   3   6   3     4142.88     4633.46     25.92 o 
   5   6   3     5839.27     6481.17     38.14 o 
  -6   7   3      475.26      395.18      6.01 o 
  -4   7   3      208.41      396.95      4.34 o 
  -2   7   3    18262.29    20221.99     98.66 o 
   0   7   3     5056.33     6224.05     33.80 o 
   2   7   3      298.36      279.16      3.85 o 
   4   7   3    19299.58    21227.77    126.66 o 
   6   7   3     8533.40     9318.79     54.17 o 
  -7   8   3     7502.47     8043.08     55.01 o 
  -5   8   3      164.02      118.19      3.93 o 
  -3   8   3     1586.21     1535.04     12.46 o 
  -1   8   3    12932.35    14234.12     73.23 o 
   1   8   3      334.94      315.47      4.33 o 
   3   8   3     2293.23     2442.30     18.30 o 
   5   8   3     1133.17     1270.85     11.56 o 
   7   8   3      380.43      363.31      6.39 o 
  -8   9   3      482.19      466.11      8.15 o 
  -6   9   3     3852.28     4188.60     30.65 o 
  -4   9   3      137.39      139.02      4.14 o 
  -2   9   3      812.75      810.08      8.02 o 
   0   9   3     3197.20     3985.39     24.83 o 
   2   9   3      827.00      735.95      8.45 o 
   4   9   3       46.94       60.56      3.34 o 
   6   9   3     1940.69     1865.54     17.11 o 
   8   9   3      612.65      577.77      9.63 o 
  -9  10   3      395.94      451.03      6.65 o 
  -7  10   3       39.90       41.95      4.44 o 
  -5  10   3     3799.12     3948.05     31.02 o 
  -3  10   3       12.27       11.22      2.76 o 
  -1  10   3     8674.27     9305.57     52.28 o 
   1  10   3     1157.60     1177.36     12.29 o 
   3  10   3     6072.31     6062.47     40.98 o 
   5  10   3      730.80      818.35     10.49 o 
   7  10   3     1121.37     1014.33     12.85 o 
   9  10   3       50.50       78.48      3.81 o 
 -10  11   3      692.49      654.32      7.77 o 
  -8  11   3      152.64      155.90      4.40 o 
  -6  11   3     1791.85     1731.86     18.16 o 
  -4  11   3        0.58        0.08      3.16 o 
  -2  11   3     2027.88     2535.13     20.20 o 
   0  11   3     1798.45     1821.03     16.75 o 
   2  11   3      686.37      672.71      9.47 o 
   4  11   3     7570.31     7406.55     52.13 o 
   6  11   3     6383.10     6561.32     38.75 o 
   8  11   3     4551.73     4484.95     27.09 o 
  10  11   3      725.13      730.39      8.57 o 
 -11  12   3      397.08      372.40      6.83 o 
  -9  12   3     3969.91     3719.17     22.95 o 
  -7  12   3      610.42      479.81      6.58 o 
  -5  12   3     7393.59     6759.16     42.65 o 
  -3  12   3     4248.74     3770.87     30.43 o 
  -1  12   3    24712.17    24419.65    151.08 o 
   1  12   3     4146.94     3559.97     29.27 o 
   3  12   3     9702.15     9115.89     66.12 o 
   5  12   3     2014.31     1643.67     13.78 o 
   7  12   3     3247.63     3042.60     21.32 o 
   9  12   3     4530.07     4250.87     27.57 o 
  11  12   3      583.35      576.47      8.84 o 
 -12  13   3     2017.78     2007.70     17.70 o 
 -10  13   3       30.94       33.96      3.69 o 
  -8  13   3       10.45       12.27      3.17 o 
  -6  13   3     2502.51     2497.58     17.37 o 
  -4  13   3      744.74      602.05      8.91 o 
  -2  13   3       32.89       35.90      3.47 o 
   0  13   3      288.98      511.42      8.05 o 
   2  13   3       91.06       66.99      3.82 o 
   4  13   3      385.91      332.43      7.14 o 
   6  13   3     1085.31      998.55     10.61 o 
   8  13   3      177.00      191.69      6.02 o 
  10  13   3       65.18       77.82      4.65 o 
  12  13   3     1665.60     1666.37     16.82 o 
 -13  14   3        5.46       15.26      6.06 o 
 -11  14   3     1303.25     1345.30     13.61 o 
  -9  14   3      441.92      420.77      6.98 o 
  -7  14   3      768.07      814.17      9.55 o 
  -5  14   3      378.96      304.09      6.58 o 
  -3  14   3      450.01      475.40      7.71 o 
  -1  14   3      213.79      127.91      5.14 o 
   1  14   3       13.86       14.35      3.27 o 
   3  14   3      415.94      333.60      6.10 o 
   5  14   3       21.31       16.12      3.48 o 
   7  14   3     1494.08     1428.45     14.90 o 
   9  14   3      124.68      109.30      5.70 o 
  11  14   3     3306.00     3217.11     32.13 o 
  13  14   3       82.63       60.90      7.04 o 
 -14  15   3       30.97       36.49      6.56 o 
 -12  15   3      177.91      184.24      7.45 o 
 -10  15   3      194.62      189.45      6.42 o 
  -8  15   3      376.72      367.25      7.26 o 
  -6  15   3       97.70       94.49      4.97 o 
  -4  15   3      217.33      190.09      5.92 o 
  -2  15   3     5346.60     5564.47     40.79 o 
   0  15   3      228.24      268.21      7.54 o 
   2  15   3      236.96      263.56      5.67 o 
   4  15   3     2614.50     2605.83     19.24 o 
   6  15   3      702.13      680.55      9.86 o 
   8  15   3     2763.56     2773.58     23.92 o 
  10  15   3      134.61      121.92      7.85 o 
  12  15   3       50.83       49.97      7.50 o 
  14  15   3      595.79      578.07     14.94 o 
 -15  16   3      144.10      165.95     11.02 o 
 -13  16   3      150.30      151.04      8.30 o 
 -11  16   3      428.58      430.62     14.16 o 
  -9  16   3      412.36      444.30     10.43 o 
  -7  16   3      409.39      432.82      9.58 o 
  -5  16   3      164.69      168.83      6.67 o 
  -3  16   3     1541.28     1596.11     18.84 o 
  -1  16   3      643.61      726.02     12.24 o 
   1  16   3      837.46      884.32     10.60 o 
   3  16   3      104.90       88.81      4.35 o 
   5  16   3      235.21      254.06      6.58 o 
   7  16   3      294.14      276.46      7.57 o 
   9  16   3      854.73      862.96     15.76 o 
  11  16   3      424.14      403.46     12.65 o 
  13  16   3      440.99      454.86     18.34 o 
  15  16   3      124.69      135.25      9.45 o 
 -16  17   3      365.05      352.14      8.26 o 
 -14  17   3       47.96       43.49      6.86 o 
 -12  17   3     1287.53     1298.19     17.30 o 
 -10  17   3       93.39      101.88      7.71 o 
  -8  17   3       12.57       11.54      7.36 o 
  -6  17   3     1238.02     1270.01     19.42 o 
  -4  17   3      437.94      424.04     14.16 o 
  -2  17   3       27.51       32.44      5.23 o 
   0  17   3       17.99       22.42      5.37 o 
   2  17   3       12.77       19.64      4.30 o 
   4  17   3      585.92      610.98      8.86 o 
   6  17   3      153.71      143.11      6.45 o 
   8  17   3        0.07       -5.96      5.96 o 
  10  17   3      243.29      260.49     11.71 o 
  12  17   3      170.83      163.94     10.30 o 
  14  17   3      113.47      138.10      9.69 o 
  16  17   3      251.29      242.40      9.61 o 
 -17  18   3        0.05       -5.45      5.45 o 
 -15  18   3      127.83      114.47      6.39 o 
 -13  18   3      197.63      199.04      9.16 o 
 -11  18   3      182.78      199.61     11.18 o 
  -9  18   3        4.10       -5.20      8.89 o 
  -7  18   3       37.99       32.84      7.56 o 
  -5  18   3       38.67       42.53     10.65 o 
  -3  18   3        4.74       -1.36      6.28 o 
  -1  18   3       91.24      100.31      8.80 o 
   1  18   3        7.02       10.70      6.78 o 
   3  18   3       16.22       21.62      4.80 o 
   5  18   3       20.29       26.63      5.95 o 
   7  18   3      298.07      289.07     10.95 o 
   9  18   3      226.35      218.61     10.80 o 
  11  18   3     1179.51     1211.40     29.59 o 
  13  18   3      126.47      112.78     10.45 o 
  15  18   3        7.60        9.53      5.44 o 
  17  18   3      100.77       78.62      6.13 o 
 -18  19   3      135.59      140.22      7.38 o 
 -16  19   3      141.95      155.83      8.02 o 
 -14  19   3       86.95       88.02      6.40 o 
 -12  19   3       14.52        8.78      7.30 o 
 -10  19   3        1.76        6.54      8.10 o 
  -8  19   3       51.90       65.49     11.11 o 
  -6  19   3       11.84       21.57      8.38 o 
  -4  19   3       34.36       38.11      9.03 o 
  -2  19   3     2613.61     2718.66     39.20 o 
   0  19   3       81.16       64.19     10.28 o 
   2  19   3      383.88      420.01     12.28 o 
   4  19   3     1012.57      991.29     15.30 o 
   6  19   3        0.21       -0.13      5.95 o 
   8  19   3     1489.86     1411.53     27.48 o 
  10  19   3        2.34       -7.56      7.56 o 
  12  19   3        2.35        5.38      8.03 o 
  14  19   3      106.11      112.78      6.53 o 
  16  19   3       23.49       29.62      5.68 o 
  18  19   3       43.07       40.61      6.46 o 
 -19  20   3        0.10       -0.61      8.01 o 
 -17  20   3        2.13       -4.02      5.69 o 
 -15  20   3        0.82       -1.76      6.46 o 
 -13  20   3       16.57       10.05      5.51 o 
 -11  20   3        7.11        3.39      8.38 o 
  -9  20   3       19.29       29.44      9.03 o 
  -7  20   3      113.03      107.04     10.61 o 
  -5  20   3        1.41        4.94      8.69 o 
  -3  20   3       43.88       36.51      9.42 o 
  -1  20   3      314.18      316.36     14.36 o 
   1  20   3      234.18      258.72     12.83 o 
   3  20   3      175.39      171.31     10.40 o 
   5  20   3      426.08      454.29     13.38 o 
   7  20   3      337.44      334.91     13.33 o 
   9  20   3       49.88       42.74      9.01 o 
  11  20   3      462.57      456.66     10.64 o 
  13  20   3        1.37       -0.82      5.28 o 
  15  20   3      197.68      198.40      7.36 o 
  17  20   3       19.61       18.82      5.44 o 
  19  20   3      139.32      136.29      7.56 o 
 -20  21   3       22.06       25.37      6.59 o 
 -18  21   3       27.38       16.63      7.36 o 
 -16  21   3      197.33      209.86      9.15 o 
 -14  21   3        3.68       -6.00      6.00 o 
 -12  21   3      704.66      710.07     12.49 o 
 -10  21   3       23.76       20.50      6.29 o 
  -8  21   3       46.86       59.15      9.42 o 
  -6  21   3      181.22      183.77     11.86 o 
  -4  21   3       28.01       30.19      9.42 o 
  -2  21   3       17.71        7.28      8.69 o 
   0  21   3      144.22      165.25     13.54 o 
   2  21   3      112.23      100.95     12.29 o 
   4  21   3       25.11       17.09      7.30 o 
   6  21   3      432.69      444.64     13.61 o 
   8  21   3      120.87      136.68     10.03 o 
  10  21   3       35.23       23.97      5.40 o 
  12  21   3      147.43      153.99      6.52 o 
  14  21   3        0.06       -4.89      4.89 o 
  16  21   3       19.20       10.76      4.93 o 
  18  21   3        0.04       -0.11      5.60 o 
  20  21   3        2.06        3.33      5.39 o 
 -21  22   3       22.84       24.80      5.84 o 
 -19  22   3        8.71       14.04     10.14 o 
 -17  22   3       56.48       84.46     10.14 o 
 -15  22   3       18.01       13.89      7.39 o 
 -13  22   3        1.65        1.55      5.46 o 
 -11  22   3       39.73       60.25      6.29 o 
  -9  22   3      170.53      167.23     11.61 o 
  -7  22   3      213.21      206.96      8.67 o 
  -5  22   3       36.09       40.44     10.90 o 
  -3  22   3      432.90      480.84     19.71 o 
  -1  22   3       17.55       24.58     10.53 o 
   1  22   3      662.84      727.09     22.82 o 
   3  22   3      149.11      151.89     13.08 o 
   5  22   3      475.55      461.42     15.24 o 
   7  22   3       34.37       30.19      5.59 o 
   9  22   3      147.26      142.97      6.27 o 
  11  22   3        0.03       13.21      5.57 o 
  13  22   3      185.91      183.31      6.71 o 
  15  22   3      301.75      311.96      7.86 o 
  17  22   3       56.62       47.92      6.16 o 
  19  22   3       18.87        9.91      5.45 o 
  21  22   3       24.05       27.50      5.73 o 
 -22  23   3        8.50        8.43      4.77 o 
 -20  23   3       70.88       71.11      8.11 o 
 -18  23   3       58.30       68.49      9.51 o 
 -16  23   3      145.11      136.64     10.69 o 
 -14  23   3       40.22       47.20      7.36 o 
 -12  23   3      249.22      267.46      9.36 o 
 -10  23   3       98.64      109.97      8.17 o 
  -8  23   3      123.09      121.77      7.75 o 
  -6  23   3       86.37       89.84      6.89 o 
  -4  23   3      286.37      273.36      8.74 o 
  -2  23   3      210.44      202.28      9.09 o 
   0  23   3      586.37      619.82     12.90 o 
   2  23   3       10.89       -1.08      7.12 o 
   4  23   3     1269.53     1254.30     28.53 o 
   6  23   3       96.24      102.15      7.22 o 
   8  23   3     1493.57     1457.98     16.75 o 
  10  23   3       67.65       65.99      5.88 o 
  12  23   3      190.88      212.28      6.67 o 
  14  23   3      137.31      141.91      6.70 o 
  16  23   3       21.81       23.37      5.64 o 
  18  23   3       75.73       62.25      5.81 o 
  20  23   3       10.05        6.63      4.37 o 
  22  23   3        0.28        4.68      4.30 o 
 -23  24   3        1.56        4.39      5.27 o 
 -21  24   3       12.39        3.51      5.27 o 
 -19  24   3        0.73        1.17      6.08 o 
 -17  24   3       48.63       61.61     18.66 o 
 -15  24   3        7.69       15.80      9.93 o 
 -13  24   3       21.22       35.26     15.76 o 
 -11  24   3       21.42       17.06      7.74 o 
  -9  24   3       86.21       92.81      8.17 o 
  -7  24   3       70.45       72.27      6.55 o 
  -5  24   3        2.44       -5.95      5.95 o 
  -3  24   3       35.98       36.74      6.56 o 
  -1  24   3      302.29      303.89     12.63 o 
   1  24   3       65.96       75.57      7.22 o 
   3  24   3       19.43       16.38      7.12 o 
   5  24   3      113.36      120.00     12.83 o 
   7  24   3       42.03       45.29      6.34 o 
   9  24   3       11.33       15.73      5.56 o 
  11  24   3       12.72       12.14      5.40 o 
  13  24   3        7.53        5.62      6.16 o 
  15  24   3       11.35        8.89      6.16 o 
  17  24   3       36.60       44.83      7.12 o 
  19  24   3        0.11       -3.82      4.80 o 
  21  24   3       32.79       27.69      4.47 o 
  23  24   3        0.98        1.76      5.27 o 
 -22  25   3       21.25        7.02     10.53 o 
 -20  25   3        1.32       -5.27      8.78 o 
 -18  25   3        0.04      -10.53     10.53 o 
 -16  25   3       14.35       24.58     14.04 o 
 -14  25   3        1.26       -4.68      8.11 o 
 -12  25   3      133.01      116.94     10.69 o 
 -10  25   3       10.18       13.97      8.51 o 
  -8  25   3        0.01       -6.94      6.94 o 
  -6  25   3       50.65       55.72      6.10 o 
  -4  25   3       31.11       30.31      6.15 o 
  -2  25   3        2.15        3.78      5.97 o 
   0  25   3       13.70       13.36      6.73 o 
   2  25   3       27.95       29.36      6.74 o 
   4  25   3       20.43       19.89      7.79 o 
   6  25   3      120.11      102.41      9.23 o 
   8  25   3       32.00       37.02      6.03 o 
  10  25   3       41.36       41.84      6.60 o 
  12  25   3       15.54       15.31      6.85 o 
  14  25   3        0.69        4.14      6.11 o 
  16  25   3        6.93        5.52      5.31 o 
  18  25   3        0.31       -0.18      5.11 o 
  20  25   3        0.76        1.68      4.47 o 
  22  25   3        1.42       -2.23      4.21 o 
 -19  26   3        1.64       -7.02     10.53 o 
 -17  26   3        9.06        7.02     10.53 o 
 -15  26   3        0.63       22.82      9.93 o 
 -13  26   3       82.42       89.01      9.30 o 
 -11  26   3        1.86        2.01      8.64 o 
  -9  26   3        1.31       11.88      9.30 o 
  -7  26   3        1.00        4.41      7.36 o 
  -5  26   3       19.92       14.35      5.82 o 
  -3  26   3        5.20       -5.87      5.87 o 
  -1  26   3       44.54       48.49      6.53 o 
   1  26   3       14.60       13.17      6.06 o 
   3  26   3       58.12       59.30      7.79 o 
   5  26   3        2.05       -3.65      8.00 o 
   7  26   3        0.32        4.21      6.85 o 
   9  26   3       12.65       16.57      7.44 o 
  11  26   3       11.61       10.40      6.58 o 
  13  26   3        2.93        0.97      5.91 o 
  15  26   3       40.64       45.21      5.73 o 
  17  26   3        0.29       -4.86      4.86 o 
  19  26   3        2.19        1.76      4.30 o 
  21  26   3        0.00        5.27      5.27 o 
 -16  27   3        5.41       -3.51     10.53 o 
 -14  27   3       12.32       12.29      9.93 o 
 -12  27   3        4.65        4.68      8.11 o 
 -10  27   3        0.34       -8.11      8.11 o 
  -8  27   3       90.22      100.82     10.14 o 
  -6  27   3       10.14        8.43      7.85 o 
  -4  27   3       50.52       41.43      7.85 o 
  -2  27   3      196.32      213.91      9.68 o 
   0  27   3       29.34       42.59      7.85 o 
   2  27   3       26.20       34.41      7.85 o 
   4  27   3        4.10        3.51      8.28 o 
   6  27   3        5.17        4.29     24.58 o 
   8  27   3       63.06       61.30      7.85 o 
  10  27   3        0.65       -2.66      5.91 o 
  12  27   3        0.37       -4.68      5.73 o 
  14  27   3        4.38        2.93      5.73 o 
  16  27   3        6.36        0.64      4.65 o 
  18  27   3       10.01        7.61      4.30 o 
  20  27   3        3.01        1.76      5.27 o 
 -17  28   3       33.72       31.60     10.53 o 
 -15  28   3        0.72        7.02      7.45 o 
 -13  28   3       60.82       75.85      9.93 o 
 -11  28   3        2.28       -4.92      7.23 o 
  -9  28   3      212.52      226.10     12.16 o 
  -7  28   3        9.34       10.53      7.36 o 
  -5  28   3      112.60      128.06      8.69 o 
  -3  28   3        8.73        3.51      7.85 o 
  -1  28   3       15.16       22.89      7.08 o 
   1  28   3       11.55       11.30      6.79 o 
   3  28   3      120.30      121.73     10.14 o 
   5  28   3       47.03       42.67      9.93 o 
   7  28   3       42.05       40.59      9.93 o 
   9  28   3       22.35       18.96      6.28 o 
  11  28   3       24.72       30.87      7.33 o 
  13  28   3        0.16        2.98      6.36 o 
  15  28   3        7.72       10.69      4.47 o 
  17  28   3        2.58        0.59      4.30 o 
 -16  29   3       14.79       28.09     10.53 o 
 -14  29   3        5.50        0.00      7.45 o 
 -12  29   3       77.04       83.60      9.26 o 
 -10  29   3        0.03       10.18      9.85 o 
  -8  29   3       11.56       11.70      8.11 o 
  -6  29   3        1.06       -1.76      7.02 o 
  -4  29   3        1.76        4.39      6.52 o 
  -2  29   3        0.59        1.22      7.60 o 
   0  29   3       26.75       15.45      6.28 o 
   2  29   3       19.89       27.92      6.28 o 
   4  29   3        4.47       11.70      8.11 o 
   6  29   3       30.01       19.31      9.93 o 
   8  29   3       49.90       51.55      8.11 o 
  10  29   3       26.78       23.87      6.28 o 
  12  29   3       23.90       27.74      5.11 o 
  14  29   3        0.47       -0.59      4.30 o 
  16  29   3        5.62        8.78      4.30 o 
 -13  30   3        4.39        1.76      7.45 o 
 -11  30   3       26.96       40.93      7.23 o 
  -9  30   3        1.73        4.92      7.23 o 
  -7  30   3        8.71       -2.81      7.23 o 
  -5  30   3        9.92       10.53      7.02 o 
  -3  30   3        1.71       -4.21      6.28 o 
  -1  30   3       33.31       40.05      6.28 o 
   1  30   3        0.24       -0.70      6.28 o 
   3  30   3       48.13       49.46      7.02 o 
   5  30   3        0.55       -0.50     15.80 o 
   7  30   3        9.91       14.04      9.93 o 
   9  30   3       17.24       25.63      7.23 o 
  11  30   3        0.71       -4.71      4.71 o 
  13  30   3        0.25       -4.30      4.30 o 
  15  30   3       23.63       19.31      7.86 o 
 -12  31   3       17.88       17.55      7.45 o 
 -10  31   3       23.87       24.58      6.08 o 
  -8  31   3        0.41        4.68      6.08 o 
  -6  31   3        6.17        3.19      6.58 o 
  -4  31   3        0.07       -4.68      6.08 o 
  -2  31   3        4.31        8.10      8.61 o 
   0  31   3       10.27        9.44      5.84 o 
   2  31   3        0.01        4.39      5.27 o 
   4  31   3        4.78        3.51      7.45 o 
   6  31   3        0.18        0.00      7.45 o 
   8  31   3        0.23        7.02      7.45 o 
  10  31   3        0.27        0.00      6.08 o 
  12  31   3       17.91       15.80      5.27 o 
  -9  32   3        0.01       -4.01      5.11 o 
  -7  32   3       14.12       28.57      6.51 o 
  -5  32   3       27.67       34.25      5.27 o 
  -3  32   3       14.95       26.15      5.27 o 
  -1  32   3      101.43      123.39      8.11 o 
   1  32   3        6.45        3.51      6.08 o 
   3  32   3       30.81       46.42      9.93 o 
   5  32   3       23.11       21.07      7.45 o 
   7  32   3       37.80       36.11      7.45 o 
   9  32   3       14.37       17.55      7.45 o 
  -6  33   3        5.55        7.02      7.45 o 
  -4  33   3        0.01       -5.11      5.11 o 
  -2  33   3        1.69        4.39      5.27 o 
   0  33   3        0.05       -5.27      5.27 o 
   2  33   3       26.73       35.33      8.33 o 
   4  33   3        0.85       -7.02      7.45 o 
   6  33   3       22.05       22.82      7.45 o 
   0   0   4   149776.73   172616.73   1958.65 o 
   1   1   4     1417.94     1667.46     10.10 o 
   0   2   4     1945.52     2463.93     13.69 o 
   2   2   4       21.31       23.97      1.64 o 
  -1   3   4     1660.06     2412.46     12.94 o 
   1   3   4    19552.85    24460.57    120.61 o 
   3   3   4     7725.90     8392.59     41.90 o 
  -2   4   4      165.90      124.08      2.52 o 
   0   4   4     8651.27    11600.06     55.41 o 
   2   4   4     4527.98     4965.83     27.52 o 
   4   4   4     4981.30     4920.71     27.82 o 
  -3   5   4     9279.78    11749.97     58.21 o 
  -1   5   4      865.45     1104.56      8.22 o 
   1   5   4    11985.78    13805.38     64.10 o 
   3   5   4     3523.14     3694.07     22.74 o 
   5   5   4     1560.70     2045.98     14.75 o 
  -4   6   4    14124.82    14708.33     72.78 o 
  -2   6   4     1612.36     1728.73     11.60 o 
   0   6   4    11645.23    12890.56     67.88 o 
   2   6   4     4304.01     4726.95     23.97 o 
   4   6   4     2978.62     3534.09     22.51 o 
   6   6   4      993.69     1059.16      9.73 o 
  -5   7   4     6216.63     6726.03     38.37 o 
  -3   7   4     1153.70     1151.93      9.35 o 
  -1   7   4      104.03       45.56      2.95 o 
   1   7   4     8190.73     9873.70     58.13 o 
   3   7   4    13023.29    13748.88     70.88 o 
   5   7   4     3981.10     4774.67     31.26 o 
   7   7   4     3226.43     3146.37     24.17 o 
  -6   8   4     1164.30     1410.69     13.79 o 
  -4   8   4      319.38      255.87      4.46 o 
  -2   8   4      317.67      331.03      4.66 o 
   0   8   4     3793.54     4960.45     28.24 o 
   2   8   4     1629.72     1776.35     12.98 o 
   4   8   4     1635.38     1830.45     15.23 o 
   6   8   4     6708.87     6831.04     41.69 o 
   8   8   4       58.66       85.16      4.32 o 
  -7   9   4     1059.96      921.45     12.09 o 
  -5   9   4     4884.92     4795.04     33.82 o 
  -3   9   4     1610.17     1504.87     15.63 o 
  -1   9   4     9253.68     9812.91     54.40 o 
   1   9   4       52.43       64.33      3.06 o 
   3   9   4     1838.85     2151.53     17.23 o 
   5   9   4     1113.42     1132.13     12.11 o 
   7   9   4        2.93        3.29      2.99 o 
   9   9   4     5510.46     5572.96     31.94 o 
  -8  10   4     5531.19     5316.85     32.66 o 
  -6  10   4     1339.51     1320.34     14.89 o 
  -4  10   4     8349.09     8202.74     49.29 o 
  -2  10   4      273.62      295.16      4.91 o 
   0  10   4     4269.09     4217.27     27.67 o 
   2  10   4     2003.73     2076.69     18.35 o 
   4  10   4      375.38      400.61      7.13 o 
   6  10   4     1094.18     1121.22     13.04 o 
   8  10   4        3.25        2.48      2.96 o 
  10  10   4     1752.48     1752.26     13.58 o 
  -9  11   4      328.79      268.22      5.16 o 
  -7  11   4      243.17      258.29      5.81 o 
  -5  11   4     2565.75     2407.42     22.28 o 
  -3  11   4     4552.47     4762.92     32.76 o 
   1  11   4     2259.20     2096.80     18.53 o 
   3  11   4     3564.90     3325.51     26.13 o 
   5  11   4     3527.58     3321.91     28.15 o 
   7  11   4      217.20      197.76      4.86 o 
   9  11   4     7001.69     6777.10     36.96 o 
  11  11   4      192.87      201.18      5.47 o 
 -10  12   4       32.16       33.25      3.85 o 
  -8  12   4      998.34      874.80      9.08 o 
  -6  12   4      122.17      169.34      5.15 o 
  -4  12   4     1480.47     1477.47     12.71 o 
  -2  12   4     1635.49     1485.68     16.13 o 
   0  12   4     6477.03     6784.41     48.44 o 
   2  12   4     2995.53     2600.62     23.52 o 
   4  12   4      111.79       90.04      4.17 o 
   6  12   4     7446.82     6759.41     39.89 o 
   8  12   4      836.23      802.50      9.38 o 
  10  12   4     7360.95     6982.25     40.83 o 
  12  12   4     2279.77     2247.36     18.86 o 
 -11  13   4      981.01      983.98     10.96 o 
  -9  13   4      902.67      958.43     10.07 o 
  -7  13   4        2.95        4.95      3.08 o 
  -5  13   4      310.66      374.32      6.91 o 
  -3  13   4       36.75       31.12      4.54 o 
  -1  13   4      536.09      719.59      8.79 o 
   1  13   4     2983.04     2956.13     25.71 o 
   3  13   4      126.92       80.46      4.17 o 
   5  13   4       69.89       66.09      3.84 o 
   7  13   4      734.83      668.91      8.88 o 
   9  13   4      542.05      553.94      8.45 o 
  11  13   4     1215.91     1158.63     12.77 o 
  13  13   4      306.58      301.69      9.47 o 
 -12  14   4      816.49      762.88     13.08 o 
 -10  14   4        0.00       -1.82      3.67 o 
  -8  14   4       65.71       74.91      3.99 o 
  -6  14   4       12.21       11.19      3.51 o 
  -4  14   4      280.52      293.24      6.77 o 
  -2  14   4     1415.20     1436.94     14.47 o 
   0  14   4        9.48        4.66      3.43 o 
   2  14   4     3127.46     3121.08     21.00 o 
   4  14   4      819.26      792.67      9.60 o 
   6  14   4     2176.94     2195.42     18.16 o 
   8  14   4      952.60      950.56     12.08 o 
  10  14   4     2619.95     2604.60     23.20 o 
  12  14   4      461.81      458.71     11.14 o 
  14  14   4       92.31       99.65      7.48 o 
 -13  15   4       98.43       99.76      7.13 o 
 -11  15   4       17.84       17.20      5.64 o 
  -9  15   4      360.68      363.84      7.10 o 
  -7  15   4       37.56       47.42      4.58 o 
  -5  15   4       39.74       27.70      4.48 o 
  -3  15   4      413.76      370.07      8.37 o 
  -1  15   4     1367.30     1387.32     15.86 o 
   1  15   4        6.05        5.16      3.56 o 
   3  15   4       52.32       55.98      3.96 o 
   5  15   4      296.61      242.62      6.25 o 
   7  15   4      722.18      660.54     11.20 o 
   9  15   4      901.73      874.45     12.61 o 
  11  15   4     1006.28      953.58     17.97 o 
  13  15   4        0.75       -1.69      6.52 o 
  15  15   4      253.71      240.99     10.20 o 
 -14  16   4       91.28       81.94      8.42 o 
 -12  16   4      197.84      193.27      8.27 o 
 -10  16   4      917.55      937.02     16.14 o 
  -8  16   4        1.49        3.43      5.13 o 
  -6  16   4     2979.45     2990.60     27.78 o 
  -4  16   4       11.85       11.30      5.04 o 
  -2  16   4      678.18      662.62     11.92 o 
   0  16   4      690.83      725.61     10.72 o 
   2  16   4      821.42      809.60     10.17 o 
   4  16   4      334.21      343.40      6.97 o 
   6  16   4        0.39        1.91      3.99 o 
   8  16   4        6.80       12.98      6.00 o 
  10  16   4      195.10      204.91     13.33 o 
  12  16   4      376.55      360.81     14.38 o 
  14  16   4      174.96      170.08      9.79 o 
  16  16   4        0.07       -5.79      6.94 o 
 -15  17   4       49.30       37.70      7.47 o 
 -13  17   4      468.33      488.78     13.43 o 
 -11  17   4       36.08       34.27      7.72 o 
  -9  17   4      605.98      638.40     17.62 o 
  -7  17   4      200.53      193.24      8.69 o 
  -5  17   4      391.63      377.79     11.66 o 
  -3  17   4      740.51      695.35     13.12 o 
  -1  17   4      368.55      390.94      9.87 o 
   1  17   4     5493.81     5456.31     37.99 o 
   3  17   4       52.66       66.13      4.54 o 
   5  17   4     1656.73     1657.16     22.33 o 
   7  17   4      554.36      551.78     12.69 o 
   9  17   4      586.70      557.71     14.18 o 
  11  17   4     1780.60     1743.86     25.95 o 
  13  17   4       64.58       68.60      8.17 o 
  15  17   4       87.33       72.79      8.84 o 
  17  17   4        7.67        1.64      5.61 o 
 -16  18   4      157.02      160.23      7.48 o 
 -14  18   4       96.13       97.61      8.32 o 
 -12  18   4      145.63      124.87      9.29 o 
 -10  18   4        8.41        0.92      7.66 o 
  -8  18   4       24.05       18.69      7.56 o 
  -6  18   4       18.37        8.35      8.21 o 
  -4  18   4       17.38       14.67      8.38 o 
  -2  18   4      247.75      252.20     10.54 o 
   0  18   4       54.90       55.51      8.60 o 
   2  18   4      765.67      781.15     12.13 o 
   4  18   4      534.67      527.73     11.04 o 
   6  18   4      575.98      629.43     12.95 o 
   8  18   4      448.74      459.80     13.44 o 
  10  18   4      854.43      879.50     18.37 o 
  12  18   4      118.21      137.49     11.29 o 
  14  18   4       14.91       -0.15      5.35 o 
  16  18   4      101.69       95.15      6.47 o 
  18  18   4        0.82        2.27      5.61 o 
 -17  19   4       27.01       25.94      6.14 o 
 -15  19   4      229.19      223.09      7.34 o 
 -13  19   4      792.15      803.30     14.31 o 
 -11  19   4        8.13       21.74      9.03 o 
  -9  19   4     1036.31     1072.43     24.14 o 
  -7  19   4       21.82       11.66      8.38 o 
  -5  19   4      924.22      940.12     21.57 o 
  -3  19   4      265.38      276.61     13.44 o 
  -1  19   4     1993.78     2087.12     33.57 o 
   1  19   4        2.30       -0.85      8.52 o 
   3  19   4      238.78      258.55      9.21 o 
   5  19   4       29.79       26.05      6.29 o 
   7  19   4     1306.69     1313.59     20.61 o 
   9  19   4       34.68       13.76      7.50 o 
  11  19   4      858.91      850.09     20.29 o 
  13  19   4      156.95      170.59      6.51 o 
  15  19   4      254.65      254.02      7.77 o 
  17  19   4      201.00      210.70      7.19 o 
  19  19   4      117.44      116.03      7.93 o 
 -18  20   4       10.59        7.02      6.79 o 
 -16  20   4        5.41        8.14      6.33 o 
 -14  20   4        0.50       -0.53      5.23 o 
 -12  20   4       85.37       84.21      5.81 o 
 -10  20   4      121.59      109.81     10.98 o 
  -8  20   4       10.42       29.72      8.38 o 
  -6  20   4      647.39      630.31     18.76 o 
  -4  20   4        8.90       18.20      8.69 o 
  -2  20   4       42.56       43.58      9.68 o 
   0  20   4       45.65       41.48      9.26 o 
   2  20   4      405.41      394.88     13.56 o 
   4  20   4      603.77      661.78     14.90 o 
   6  20   4       26.28       33.02      6.86 o 
   8  20   4       65.96       76.64      9.68 o 
  10  20   4        2.53       -4.04      7.79 o 
  12  20   4       16.90       18.39      5.33 o 
  14  20   4      281.59      272.63      8.20 o 
  16  20   4       27.75       22.39      5.36 o 
  18  20   4      216.16      216.99      9.01 o 
  20  20   4        0.44        5.50      6.79 o 
 -19  21   4      129.04      135.68      8.10 o 
 -17  21   4      287.22      280.40     12.74 o 
 -15  21   4       42.00       38.75      6.01 o 
 -13  21   4      254.59      256.67      8.04 o 
 -11  21   4        0.54        3.12      5.65 o 
  -9  21   4      567.37      589.00     17.76 o 
  -7  21   4        2.95       -5.27      8.38 o 
  -5  21   4      541.19      546.69     17.85 o 
  -3  21   4       39.15       25.25      9.03 o 
  -1  21   4      268.78      269.58     13.77 o 
   1  21   4     1125.54     1123.50     24.46 o 
   3  21   4      282.66      304.34     12.90 o 
   5  21   4      102.05      127.35     10.03 o 
   7  21   4      231.55      227.88     12.01 o 
   9  21   4       57.66       42.47      5.64 o 
  11  21   4      661.89      649.83     10.11 o 
  13  21   4       50.45       51.31      5.53 o 
  15  21   4        0.95        2.50      5.01 o 
  17  21   4       80.13       71.44      6.78 o 
  19  21   4       41.85       53.81      6.58 o 
  21  21   4       25.67       18.96      6.28 o 
 -20  22   4      227.77      213.35     11.89 o 
 -18  22   4       62.22       70.73      9.30 o 
 -16  22   4      214.65      221.35     11.15 o 
 -14  22   4      386.22      400.79     11.94 o 
 -12  22   4        1.69       10.32      6.29 o 
 -10  22   4      318.20      348.04     10.07 o 
  -8  22   4      143.94      133.45      7.31 o 
  -6  22   4      527.80      560.04     13.08 o 
  -4  22   4        2.78        0.00      8.69 o 
  -2  22   4      112.85      108.32     10.99 o 
   0  22   4       34.04       29.84     10.53 o 
   2  22   4        0.06       -8.70      9.13 o 
   4  22   4      215.27      183.32     12.19 o 
   6  22   4       28.53       21.49      6.29 o 
   8  22   4      148.12      137.71      6.76 o 
  10  22   4      215.77      195.67      6.55 o 
  12  22   4       47.70       53.46      5.35 o 
  14  22   4       43.48       56.62      5.53 o 
  16  22   4       23.11       20.01      6.70 o 
  18  22   4        2.93        9.29      5.96 o 
  20  22   4        0.04       -5.62      6.28 o 
  22  22   4       16.40       14.23      5.26 o 
 -21  23   4        0.41       -1.76      7.09 o 
 -19  23   4       64.96       70.99      8.11 o 
 -17  23   4       38.10       46.04      7.36 o 
 -15  23   4      122.82      119.19      8.78 o 
 -13  23   4       17.45       12.55      7.51 o 
 -11  23   4        0.39        5.36      5.97 o 
  -9  23   4        6.35        3.44      5.95 o 
  -7  23   4        0.15        6.95      6.96 o 
  -5  23   4       13.91       15.26      6.42 o 
  -3  23   4        3.20       -0.23      5.97 o 
  -1  23   4        1.71       -6.23      6.23 o 
   1  23   4       96.25       90.36      7.53 o 
   3  23   4       97.64       91.06      8.07 o 
   5  23   4        6.05        4.21      6.29 o 
   7  23   4       84.33       59.89      6.60 o 
   9  23   4        2.62        8.53      5.40 o 
  11  23   4       74.02       77.76      5.84 o 
  13  23   4       85.05       78.23      5.58 o 
  15  23   4       25.32       19.26      6.00 o 
  17  23   4       77.77       92.10      6.33 o 
  19  23   4        5.23        5.48      4.74 o 
  21  23   4       51.86       47.90      5.73 o 
  23  23   4        4.93        3.51      4.30 o 
 -22  24   4       11.19        4.39      5.27 o 
 -20  24   4        0.11       -3.51      6.08 o 
 -18  24   4        1.70       14.04     10.53 o 
 -16  24   4        0.23        1.17     13.79 o 
 -14  24   4       27.43       28.67      7.75 o 
 -12  24   4       30.57       36.22      6.91 o 
 -10  24   4        2.45        0.72      6.66 o 
  -8  24   4        1.67       -0.86      6.78 o 
  -6  24   4       48.43       44.78      6.42 o 
  -4  24   4        2.41       -0.40      7.71 o 
  -2  24   4       66.80       64.91      6.92 o 
   0  24   4        5.00        4.34      6.35 o 
   2  24   4        7.49       -0.17      6.78 o 
   4  24   4      379.34      391.02     11.94 o 
   6  24   4       88.12       87.05      7.05 o 
   8  24   4       94.43       94.10      6.98 o 
  10  24   4      161.61      178.88      6.79 o 
  12  24   4       12.43       23.77      5.30 o 
  14  24   4        0.22       -6.08      6.08 o 
  16  24   4       67.56       72.33      6.63 o 
  18  24   4        0.03        0.00      5.04 o 
  20  24   4        5.73        3.51      4.86 o 
  22  24   4       10.98       12.87      4.30 o 
 -21  25   4        3.91        7.02      5.27 o 
 -19  25   4        9.68        5.27      7.45 o 
 -17  25   4        0.30        0.00      6.08 o 
 -15  25   4        0.85       -1.17      8.11 o 
 -13  25   4        5.71        1.50      8.64 o 
 -11  25   4        1.69       -8.64      8.64 o 
  -9  25   4        3.25        2.21      6.81 o 
  -7  25   4       18.79       10.84      6.91 o 
  -5  25   4        1.72        1.25      5.87 o 
  -3  25   4        6.53        5.39      6.08 o 
  -1  25   4        6.69        6.42      6.23 o 
   1  25   4      101.23       97.96      6.83 o 
   3  25   4       22.16       17.20      7.48 o 
   5  25   4       14.87       18.06      8.38 o 
   7  25   4       82.54       85.41      7.37 o 
   9  25   4        2.36        4.83      5.70 o 
  11  25   4      441.95      440.26     11.18 o 
  13  25   4      152.55      146.11      8.27 o 
  15  25   4       40.95       39.36      6.01 o 
  17  25   4      106.65      107.76      6.16 o 
  19  25   4        4.13        3.51      4.11 o 
  21  25   4        7.07        5.62      4.71 o 
 -20  26   4       11.02       14.04     10.53 o 
 -18  26   4        7.40       21.07     10.53 o 
 -16  26   4        0.48      -10.53     10.53 o 
 -14  26   4        7.61       21.73     11.74 o 
 -12  26   4       63.53       42.94      9.30 o 
 -10  26   4        0.36        2.70      9.30 o 
  -8  26   4        4.19        1.17      7.75 o 
  -6  26   4       12.20       17.55      6.60 o 
  -4  26   4       87.23       86.51      6.79 o 
  -2  26   4       10.08       22.89      6.15 o 
   0  26   4       37.98       30.88      6.22 o 
   2  26   4       74.94       80.74      7.46 o 
   4  26   4        0.51       -7.39      7.39 o 
   6  26   4      155.08      159.99     11.92 o 
   8  26   4        0.01        2.67      7.44 o 
  10  26   4      307.41      307.39      9.74 o 
  12  26   4        0.10       -4.81      6.33 o 
  14  26   4        2.91        9.95      5.73 o 
  16  26   4       35.97       31.58      5.91 o 
  18  26   4       18.24       15.96      4.65 o 
  20  26   4        6.01        5.62      4.71 o 
 -17  27   4        0.09       10.53     10.53 o 
 -15  27   4       10.04        9.03      8.43 o 
 -13  27   4       48.92       51.59      9.35 o 
 -11  27   4       19.57        2.76      8.64 o 
  -9  27   4        1.46        6.27      8.64 o 
  -7  27   4       19.26        9.65      8.78 o 
  -5  27   4        1.51       -4.92      7.85 o 
  -3  27   4       31.26       39.24     18.24 o 
  -1  27   4        0.54        0.00      8.78 o 
   1  27   4      103.12       97.03      8.10 o 
   3  27   4       51.28       42.50      9.30 o 
   5  27   4       10.80       19.31      9.93 o 
   7  27   4        3.09       -4.26      8.64 o 
   9  27   4        3.56       -4.83      6.52 o 
  11  27   4        0.50       -5.91      5.91 o 
  13  27   4       19.47        9.05      6.80 o 
  15  27   4        0.07       -3.51      4.86 o 
  17  27   4       21.31       22.28      4.65 o 
  19  27   4        4.07        5.85      4.30 o 
 -16  28   4        0.10        3.51     10.53 o 
 -14  28   4        0.03       -5.27      7.45 o 
 -12  28   4       16.63       38.99      8.11 o 
 -10  28   4       42.76       27.42     14.22 o 
  -8  28   4        2.90        4.68      8.11 o 
  -6  28   4       96.95      102.55      7.85 o 
  -4  28   4       10.84       11.94      7.85 o 
  -2  28   4        3.62        9.42      7.09 o 
   0  28   4       49.37       59.34     12.06 o 
   2  28   4      115.95      140.08     11.50 o 
   4  28   4       21.87       32.14     10.89 o 
   6  28   4        3.55       -3.51      9.93 o 
   8  28   4        3.28       12.64      6.28 o 
  10  28   4        0.30        2.11      6.28 o 
  12  28   4       18.30       15.52      5.39 o 
  14  28   4       19.57       14.04      4.86 o 
  16  28   4        0.67       -1.17      4.30 o 
  18  28   4        8.46        7.02      4.71 o 
 -15  29   4        5.14        1.76      7.45 o 
 -13  29   4        2.57        4.68      6.08 o 
 -11  29   4       13.56        8.07      7.23 o 
  -9  29   4        1.61        1.05      9.68 o 
  -7  29   4       60.25       83.38      9.30 o 
  -5  29   4        6.35        2.82      8.92 o 
  -3  29   4       42.74       40.25      7.09 o 
  -1  29   4       12.97       17.83      9.16 o 
   1  29   4        0.94        5.62      6.28 o 
   3  29   4       42.11       51.77      8.64 o 
   5  29   4       31.09       24.58      9.93 o 
   7  29   4       11.29       22.82      9.93 o 
   9  29   4        1.45       -1.10      7.61 o 
  11  29   4       28.84       28.57      5.84 o 
  13  29   4       42.53       42.01      5.39 o 
  15  29   4        0.22        2.34      4.30 o 
  17  29   4       13.81       21.99      5.33 o 
 -14  30   4        0.73       -3.51      7.45 o 
 -12  30   4       42.90       39.86      6.08 o 
 -10  30   4        6.75        2.55      6.58 o 
  -8  30   4       20.06       33.94      8.11 o 
  -6  30   4        0.13        5.27      7.23 o 
  -4  30   4      102.61      120.82      8.78 o 
  -2  30   4       19.95       14.75      6.28 o 
   0  30   4       73.12       92.50      7.44 o 
   2  30   4       52.83       57.19      7.90 o 
   4  30   4       18.29       16.38     10.48 o 
   6  30   4       96.98      100.31     14.04 o 
   8  30   4       16.23       19.56     10.53 o 
  10  30   4      146.98      154.22     12.31 o 
  12  30   4        3.94        4.92      4.71 o 
  14  30   4        2.47        4.10      4.30 o 
 -11  31   4       23.17       18.72      7.17 o 
  -9  31   4        1.28        0.00      6.08 o 
  -7  31   4       18.81       28.09      6.58 o 
  -5  31   4        2.99       -3.16      9.85 o 
  -3  31   4       32.48       27.21      7.02 o 
  -1  31   4        0.48        7.24      9.46 o 
   1  31   4       36.34       35.99      7.02 o 
   3  31   4        0.36       -2.63     11.66 o 
   5  31   4        0.57        1.76      7.45 o 
   7  31   4       12.50       -1.76      7.45 o 
   9  31   4        0.68        1.76      7.45 o 
  11  31   4        7.90        7.72      4.71 o 
  13  31   4        0.03        0.00      7.02 o 
 -10  32   4        2.34       -5.27      7.45 o 
  -8  32   4        1.29       -4.51      8.51 o 
  -6  32   4        3.45        2.34      6.08 o 
  -4  32   4        0.78       -5.27      5.27 o 
  -2  32   4        7.75        0.88      6.84 o 
   0  32   4        0.96       -2.63      5.27 o 
   2  32   4        8.33       11.70      6.08 o 
   4  32   4       27.64       34.61      8.78 o 
   6  32   4        5.63        5.27      7.45 o 
   8  32   4        0.37       -3.51      7.45 o 
  10  32   4        5.78       12.29      7.45 o 
  -5  33   4       18.73       17.05      8.98 o 
  -3  33   4        0.01        0.00      5.27 o 
  -1  33   4       42.29       35.64      5.27 o 
   1  33   4        0.52       -4.68      6.08 o 
   3  33   4       17.87       29.84      7.45 o 
   5  33   4        1.32       10.53     10.53 o 
   0   1   5      193.39      149.70      1.85 o 
  -1   2   5     7610.12     8678.78     43.86 o 
   1   2   5     5535.31     6947.01     32.61 o 
  -2   3   5    12719.92    14423.43     64.38 o 
   0   3   5       34.10       59.16      2.16 o 
   2   3   5    17632.73    21249.92    109.03 o 
  -3   4   5     5968.86     6778.06     33.57 o 
  -1   4   5    24037.49    26975.98    133.45 o 
   1   4   5     8215.90     9088.35     47.94 o 
   3   4   5     3472.01     3992.42     23.13 o 
  -4   5   5     4047.88     4030.68     22.44 o 
  -2   5   5      370.98      302.66      3.86 o 
   0   5   5      409.92      805.74      6.10 o 
   2   5   5      327.80      559.72      5.27 o 
   4   5   5     7385.76     7734.98     42.44 o 
  -5   6   5      488.70      327.36      4.69 o 
  -3   6   5    35768.04    41358.65    210.31 o 
  -1   6   5     3056.49     3436.51     20.14 o 
   1   6   5    30500.45    35552.61    161.25 o 
   3   6   5    14806.70    16576.63     90.16 o 
   5   6   5     7359.66     8692.10     49.82 o 
  -6   7   5     1853.15     2000.05     17.17 o 
  -4   7   5     5588.89     6024.27     34.96 o 
  -2   7   5      594.82      772.32      7.14 o 
   0   7   5     9856.56    11234.32     58.14 o 
   2   7   5      430.15      554.00      5.30 o 
   4   7   5      254.29      297.95      4.81 o 
   6   7   5     7298.57     8177.13     60.04 o 
  -7   8   5      457.48      485.87      7.59 o 
  -5   8   5     2974.40     3217.42     22.25 o 
  -3   8   5      392.14      397.01      5.38 o 
  -1   8   5    14052.52    15693.88     83.21 o 
   1   8   5     1154.99     1050.37      9.00 o 
   3   8   5     1425.41     1666.37     12.31 o 
   5   8   5      798.03      736.25      8.25 o 
   7   8   5     2945.86     3073.94     24.23 o 
  -8   9   5       61.07       71.50      4.40 o 
  -6   9   5      147.16      185.03      5.87 o 
  -4   9   5      177.13      192.58      4.51 o 
  -2   9   5     2874.01     3328.90     21.06 o 
   0   9   5     1582.36     1913.61     14.17 o 
   2   9   5       62.57       64.74      3.46 o 
   4   9   5     1443.68     1583.43     16.61 o 
   6   9   5      864.62      795.11      9.27 o 
   8   9   5      462.48      530.90      8.90 o 
  -9  10   5      703.75      674.49      7.85 o 
  -7  10   5      701.44      737.21     11.13 o 
  -5  10   5     2577.63     2314.11     19.19 o 
  -3  10   5        1.83       12.14      2.98 o 
  -1  10   5      570.10      447.23      6.74 o 
   1  10   5      148.73      141.15      4.65 o 
   3  10   5      236.53      449.64      7.38 o 
   5  10   5     1332.70     1303.09     14.67 o 
   7  10   5      361.95      323.86      5.85 o 
   9  10   5     3541.63     3496.10     21.49 o 
 -10  11   5     4058.70     3976.20     24.64 o 
  -8  11   5      198.55      215.61      4.91 o 
  -6  11   5     1880.67     1798.03     16.86 o 
  -4  11   5      986.26     1068.84     12.53 o 
  -2  11   5    14794.82    15478.97     87.33 o 
   0  11   5     2177.72     2313.05     20.85 o 
   2  11   5     5845.74     5623.04     39.38 o 
   4  11   5       35.42       28.01      3.83 o 
   6  11   5      556.99      509.96      7.76 o 
   8  11   5      179.31      161.03      4.79 o 
  10  11   5     5276.16     5301.69     33.68 o 
 -11  12   5     5160.85     4958.50     31.80 o 
  -9  12   5     1434.91     1309.02     11.71 o 
  -7  12   5     7819.87     7374.26     38.18 o 
  -5  12   5      796.09      624.63      8.34 o 
  -3  12   5     5935.50     5370.15     34.88 o 
  -1  12   5      435.06      714.29     11.37 o 
   1  12   5     2494.45     2117.90     19.36 o 
   3  12   5     1268.06     1025.13     14.23 o 
   5  12   5     1356.24     1207.60     14.52 o 
   7  12   5     5621.95     5392.89     30.63 o 
   9  12   5     2210.96     2127.07     16.73 o 
  11  12   5      557.38      558.19      8.79 o 
 -12  13   5     1309.95     1270.95     15.07 o 
 -10  13   5     2559.71     2459.51     18.44 o 
  -8  13   5      233.83      193.78      5.09 o 
  -6  13   5       32.37       28.01      3.34 o 
  -4  13   5       65.70       37.35      3.44 o 
  -2  13   5     1503.23     1579.09     14.39 o 
   0  13   5     3249.53     3206.05     23.22 o 
   2  13   5       13.63        8.81      3.43 o 
   4  13   5      182.79      133.76      4.51 o 
   6  13   5        1.24       -3.26      3.26 o 
   8  13   5      514.48      461.44      7.62 o 
  10  13   5      399.67      353.57      7.26 o 
  12  13   5     2664.10     2584.51     24.02 o 
 -13  14   5      557.28      557.59     12.44 o 
 -11  14   5      735.97      725.65     10.38 o 
  -9  14   5        4.07        4.17      3.70 o 
  -7  14   5      161.83      175.47      5.37 o 
  -5  14   5       45.77       40.23      4.21 o 
  -3  14   5     1098.49     1120.62     12.62 o 
  -1  14   5     1844.07     1721.48     15.58 o 
   1  14   5      958.85      899.85     10.12 o 
   3  14   5     5216.36     5006.11     29.84 o 
   5  14   5      152.18      133.20      5.50 o 
   7  14   5     1373.01     1263.97     13.16 o 
   9  14   5      326.25      357.13      8.15 o 
  11  14   5       70.40       92.31      6.51 o 
  13  14   5      553.89      571.14     14.16 o 
 -14  15   5        0.22       -5.95      5.95 o 
 -12  15   5      221.20      220.73      9.57 o 
 -10  15   5      870.08      850.07     12.36 o 
  -8  15   5      128.39      130.98      5.86 o 
  -6  15   5      200.74      178.17      8.87 o 
  -4  15   5      254.85      233.12      6.78 o 
  -2  15   5     4756.45     4825.04     38.22 o 
   0  15   5      280.14      260.68      6.47 o 
   2  15   5      856.33      826.88      9.99 o 
   4  15   5      342.08      366.04      6.89 o 
   6  15   5        2.34       -3.73      3.73 o 
   8  15   5      394.65      418.11      8.53 o 
  10  15   5      940.08      961.84     16.80 o 
  12  15   5      570.66      561.96     14.18 o 
  14  15   5       13.42       -0.92      6.46 o 
 -15  16   5      207.75      210.91     10.45 o 
 -13  16   5        0.19       -4.44      5.95 o 
 -11  16   5     1905.05     1943.73     25.12 o 
  -9  16   5      467.44      504.30     13.27 o 
  -7  16   5     2111.74     2147.69     22.17 o 
  -5  16   5     1954.02     1956.33     20.17 o 
  -3  16   5     1631.86     1703.13     19.84 o 
  -1  16   5     8570.82     8603.40     58.80 o 
   1  16   5      125.01      153.35      5.77 o 
   3  16   5     1441.88     1475.78     13.88 o 
   5  16   5       27.03       36.01      4.35 o 
   7  16   5        1.00       -4.05      4.05 o 
   9  16   5      195.64      212.86      9.62 o 
  11  16   5      184.66      173.52      9.79 o 
  13  16   5       81.53       92.62      9.70 o 
  15  16   5        0.03        4.14      7.12 o 
 -16  17   5      121.10      121.38      5.98 o 
 -14  17   5       82.65       81.53      8.00 o 
 -12  17   5      941.22     1005.11     18.12 o 
 -10  17   5      353.65      322.70     12.82 o 
  -8  17   5      300.86      305.80     12.83 o 
  -6  17   5       42.96       23.05      6.46 o 
  -4  17   5      119.39      114.56      6.71 o 
  -2  17   5      225.31      241.42      8.10 o 
   0  17   5     1983.41     2082.96     20.51 o 
   2  17   5       19.72       24.68      4.30 o 
   4  17   5      182.22      185.89      6.19 o 
   6  17   5       29.59       34.83      5.45 o 
   8  17   5      342.63      339.25     11.51 o 
  10  17   5      210.58      217.86     10.39 o 
  12  17   5      947.66      941.54     18.93 o 
  14  17   5       22.24       28.57      7.72 o 
  16  17   5        1.88       -4.81      4.81 o 
 -17  18   5       51.53       49.37      5.89 o 
 -15  18   5        0.32        0.30      4.85 o 
 -13  18   5        5.06        8.41      7.30 o 
 -11  18   5      245.88      247.53     11.89 o 
  -9  18   5      464.29      420.56     15.93 o 
  -7  18   5      145.42      143.52      9.23 o 
  -5  18   5      469.44      475.35     15.35 o 
  -3  18   5      653.31      691.34     17.85 o 
  -1  18   5        0.18       -4.11      7.36 o 
   1  18   5      945.01      937.49     14.32 o 
   3  18   5      529.07      560.90     10.98 o 
   5  18   5      692.52      675.00     13.11 o 
   7  18   5       75.59       65.68      7.45 o 
   9  18   5       26.26       18.98      7.90 o 
  11  18   5      106.47      100.70      8.84 o 
  13  18   5        3.06        7.58      7.30 o 
  15  18   5        3.01       -0.97      4.92 o 
  17  18   5       35.25       20.42      5.96 o 
 -18  19   5       28.10       20.17      6.03 o 
 -16  19   5       51.23       48.25      5.48 o 
 -14  19   5      107.74      113.96      6.37 o 
 -12  19   5        1.92       -6.92      6.92 o 
 -10  19   5      452.37      448.79     16.28 o 
  -8  19   5       28.57       40.65      9.33 o 
  -6  19   5       97.93       82.06      9.51 o 
  -4  19   5      157.75      158.33     10.99 o 
  -2  19   5     1702.43     1719.70     29.45 o 
   0  19   5      324.65      319.57     13.44 o 
   2  19   5       76.56       54.63      7.07 o 
   4  19   5       25.45       25.29      7.30 o 
   6  19   5       45.21       55.59      7.15 o 
   8  19   5      107.69      123.98      9.97 o 
  10  19   5       67.09       61.74      8.12 o 
  12  19   5      154.69      158.98      9.79 o 
  14  19   5       40.17       37.48      5.53 o 
  16  19   5       43.37       36.12      5.83 o 
  18  19   5       59.45       56.80      6.34 o 
 -19  20   5        4.36       14.20      7.09 o 
 -17  20   5      127.79      130.86      7.16 o 
 -15  20   5       28.73       26.04      6.55 o 
 -13  20   5      245.41      237.10      8.67 o 
 -11  20   5      269.34      247.84     11.33 o 
  -9  20   5       31.03       27.01      9.03 o 
  -7  20   5      103.80      110.14     10.27 o 
  -5  20   5      212.04      222.18     12.83 o 
  -3  20   5       58.11       71.53     16.63 o 
  -1  20   5     3423.10     3542.49     47.71 o 
   1  20   5      338.88      383.09     15.01 o 
   3  20   5      560.86      605.54     14.08 o 
   5  20   5      293.52      281.61     10.99 o 
   7  20   5       59.66       74.64      8.00 o 
   9  20   5       94.44      106.18     10.90 o 
  11  20   5      182.26      193.44      6.99 o 
  13  20   5       63.37       58.80      5.69 o 
  15  20   5        0.13        1.40      5.36 o 
  17  20   5        0.65       -0.21      5.28 o 
  19  20   5       35.96       40.24      7.85 o 
 -20  21   5      132.03      119.03      7.85 o 
 -18  21   5       33.20       48.36      8.22 o 
 -16  21   5       56.69       62.59      6.17 o 
 -14  21   5        1.23        3.79      6.17 o 
 -12  21   5       18.64       15.59      5.51 o 
 -10  21   5       32.79       31.39      6.17 o 
  -8  21   5        9.03       -7.34      9.54 o 
  -6  21   5      584.84      623.79     18.84 o 
  -4  21   5       24.24       13.04      8.38 o 
  -2  21   5      310.75      318.11     14.41 o 
   0  21   5      399.63      426.21     15.70 o 
   2  21   5      663.00      683.89     19.42 o 
   4  21   5        4.80        7.30      7.30 o 
   6  21   5      243.55      253.79      9.96 o 
   8  21   5       40.74       43.38      8.30 o 
  10  21   5      773.34      738.14     10.90 o 
  12  21   5       81.42       77.21      5.90 o 
  14  21   5       91.88       92.58      5.84 o 
  16  21   5       66.85       65.86      5.75 o 
  18  21   5        0.21       -6.33      6.33 o 
  20  21   5        0.09        7.02      6.28 o 
 -21  22   5        3.68        3.51      5.48 o 
 -19  22   5        3.69       13.17      7.02 o 
 -17  22   5       15.86       10.72      7.36 o 
 -15  22   5       79.09       92.21      9.87 o 
 -13  22   5      282.88      259.84      7.97 o 
 -11  22   5      468.77      477.54     10.43 o 
  -9  22   5       13.24        6.11      6.93 o 
  -7  22   5       49.87       48.46      6.64 o 
  -5  22   5       15.20        5.72      8.69 o 
  -3  22   5       29.88       25.31      9.26 o 
  -1  22   5       90.73       69.45      9.96 o 
   1  22   5       33.96       28.09      9.42 o 
   3  22   5      161.73      156.92     16.02 o 
   5  22   5       85.75       81.29      9.23 o 
   7  22   5        7.84       11.06      5.42 o 
   9  22   5      567.40      554.26      9.41 o 
  11  22   5      282.94      290.67      7.31 o 
  13  22   5      356.76      345.01      8.24 o 
  15  22   5       58.07       63.70      5.81 o 
  17  22   5      147.60      152.34      7.30 o 
  19  22   5      130.05      137.14      9.15 o 
  21  22   5       60.49       72.08      9.32 o 
 -22  23   5       83.29       87.02      6.28 o 
 -20  23   5       12.14        2.34      6.08 o 
 -18  23   5       24.11       21.07      8.11 o 
 -16  23   5       31.03       33.82      7.36 o 
 -14  23   5       67.03       53.54      8.78 o 
 -12  23   5       35.94       49.55      6.64 o 
 -10  23   5       62.37       51.24      6.50 o 
  -8  23   5        0.11        0.38      6.35 o 
  -6  23   5        0.17       -5.97      5.97 o 
  -4  23   5        7.34        0.09      6.43 o 
  -2  23   5      259.60      239.70      9.14 o 
   0  23   5       67.69       61.07      7.18 o 
   2  23   5       11.59        4.77      7.12 o 
   4  23   5       15.64        7.90      8.45 o 
   6  23   5       68.97       75.66      6.54 o 
   8  23   5       35.44       26.30      5.56 o 
  10  23   5        0.34        0.10      5.25 o 
  12  23   5       51.23       52.22      5.48 o 
  14  23   5       30.44       37.71      6.63 o 
  16  23   5       41.80       45.51      6.16 o 
  18  23   5       44.26       31.51      5.77 o 
  20  23   5       31.71       31.79      5.73 o 
  22  23   5        0.38        4.68      4.30 o 
 -23  24   5       15.86       22.82      6.59 o 
 -21  24   5       23.83       31.60      6.08 o 
 -19  24   5        0.22       11.38     14.27 o 
 -17  24   5        3.34       17.55      8.11 o 
 -15  24   5        3.30       -1.76      7.02 o 
 -13  24   5       17.69       17.55      7.75 o 
 -11  24   5       35.41       29.38      6.19 o 
  -9  24   5       18.31        7.78      6.17 o 
  -7  24   5       19.87       26.99      8.03 o 
  -5  24   5       11.94       -3.51      5.77 o 
  -3  24   5       95.69       97.74      7.16 o 
  -1  24   5      692.41      668.37     12.30 o 
   1  24   5       36.66       37.09      7.66 o 
   3  24   5        8.06       -7.12      7.59 o 
   5  24   5        0.37       -6.46      6.46 o 
   7  24   5       82.34       98.85      6.94 o 
   9  24   5        0.94        1.64      5.18 o 
  11  24   5       48.35       63.51      5.75 o 
  13  24   5        0.59        8.07      6.16 o 
  15  24   5      159.97      177.75      8.37 o 
  17  24   5       14.87       13.01      5.45 o 
  19  24   5        4.83        2.87      5.04 o 
  21  24   5       24.69       30.91      4.47 o 
  23  24   5        0.13        0.00      5.27 o 
 -22  25   5        0.54       10.53     10.53 o 
 -20  25   5       16.86       25.13     10.53 o 
 -18  25   5       72.21       62.24     15.80 o 
 -16  25   5        8.93       16.68      7.02 o 
 -14  25   5       30.42       25.45      7.35 o 
 -12  25   5        4.94        6.10      7.36 o 
 -10  25   5       62.99       61.14      8.78 o 
  -8  25   5       25.33       23.86      7.12 o 
  -6  25   5      172.49      167.53      9.67 o 
  -4  25   5       87.21       97.83      6.99 o 
  -2  25   5       72.69       63.80      6.73 o 
   0  25   5       10.74       -2.31      5.78 o 
   2  25   5       62.80       59.92      7.93 o 
   4  25   5       35.04       27.13      7.79 o 
   6  25   5       12.21        8.43      6.60 o 
   8  25   5        1.47        5.73      5.65 o 
  10  25   5      236.50      230.36      9.23 o 
  12  25   5        0.21        0.34      5.96 o 
  14  25   5       23.83       28.84      5.96 o 
  16  25   5       24.66       32.61      5.60 o 
  18  25   5        6.82        3.21      5.34 o 
  20  25   5        0.06       -1.40      4.71 o 
  22  25   5        8.08        2.81      4.71 o 
 -19  26   5        2.65        5.27      7.45 o 
 -17  26   5        5.68        8.78      7.45 o 
 -15  26   5       19.04       14.04      8.11 o 
 -13  26   5       25.21       22.24      8.11 o 
 -11  26   5       88.55       87.97      9.30 o 
  -9  26   5        9.89       26.23      8.22 o 
  -7  26   5        7.15       -4.75      8.22 o 
  -5  26   5        0.11       -6.78      6.78 o 
  -3  26   5       18.16       22.47      6.25 o 
  -1  26   5       24.99       27.56      6.50 o 
   1  26   5       31.08       42.21      6.37 o 
   3  26   5       77.53       74.75      8.25 o 
   5  26   5       13.73        9.22      7.89 o 
   7  26   5       11.07        2.01      7.44 o 
   9  26   5       54.59       43.70      7.85 o 
  11  26   5        9.58       13.00      6.33 o 
  13  26   5       13.15       21.91      6.67 o 
  15  26   5       11.29        8.19      5.73 o 
  17  26   5       10.97        2.34      4.86 o 
  19  26   5        2.28        0.70      4.71 o 
  21  26   5        8.93        2.11      4.71 o 
 -16  27   5       28.59       31.60     10.53 o 
 -14  27   5        4.06        8.19     10.48 o 
 -12  27   5       59.86       54.64      8.64 o 
 -10  27   5       25.79       21.82     10.58 o 
  -8  27   5       24.86        6.24      7.75 o 
  -6  27   5       54.63       79.84      9.13 o 
  -4  27   5       34.76       36.43      8.21 o 
  -2  27   5        0.21        3.70      9.63 o 
   0  27   5        7.67        6.38      7.09 o 
   2  27   5       65.99       76.80     10.14 o 
   4  27   5       88.39       96.42     10.14 o 
   6  27   5       68.84       67.45     12.41 o 
   8  27   5      104.00       88.18      7.85 o 
  10  27   5       11.39       11.12      6.52 o 
  12  27   5       14.37       11.99      5.91 o 
  14  27   5       32.16       28.66      5.73 o 
  16  27   5        5.43        7.02      4.30 o 
  18  27   5       52.57       52.44      4.65 o 
  20  27   5        0.33        0.00     10.53 o 
 -17  28   5        9.50       17.55     10.53 o 
 -15  28   5        6.68       14.04     10.53 o 
 -13  28   5       40.99       35.11      8.11 o 
 -11  28   5       10.50       17.55      8.28 o 
  -9  28   5       73.70       75.30      9.30 o 
  -7  28   5       15.60       29.12      8.22 o 
  -5  28   5      291.78      322.47     10.99 o 
  -3  28   5       81.26       79.48      9.86 o 
  -1  28   5     1019.04     1029.70     19.71 o 
   1  28   5        2.66       -1.85      7.36 o 
   3  28   5      168.69      191.19     12.16 o 
   5  28   5        7.93       10.53      9.93 o 
   7  28   5       97.54       86.34     12.41 o 
   9  28   5        0.08       -6.28      6.28 o 
  11  28   5       25.16       16.85      6.74 o 
  13  28   5        0.28       -4.01      4.86 o 
  15  28   5        5.13       -1.17      4.30 o 
  17  28   5        0.85       -4.30      4.30 o 
 -16  29   5        6.36        3.51     10.53 o 
 -14  29   5       20.89       23.37      7.99 o 
 -12  29   5        1.12        4.68      6.08 o 
 -10  29   5       36.07       41.43      8.11 o 
  -8  29   5        6.50       12.87      8.11 o 
  -6  29   5       43.74       38.03      7.75 o 
  -4  29   5       31.87       29.00      6.79 o 
  -2  29   5       12.84       25.37      7.09 o 
   0  29   5        0.41        7.72      6.28 o 
   2  29   5        1.85       -4.68     15.45 o 
   4  29   5       32.18       30.30      9.63 o 
   6  29   5       16.90       19.31     12.29 o 
   8  29   5       16.17        7.02      8.11 o 
  10  29   5        6.72        6.82      5.48 o 
  12  29   5       16.59       16.63      4.93 o 
  14  29   5        8.52        4.10      4.30 o 
  16  29   5       25.98       19.89      4.30 o 
 -13  30   5       29.64       31.84      6.08 o 
 -11  30   5        6.99       16.38      6.08 o 
  -9  30   5        1.02       10.85      6.58 o 
  -7  30   5       15.30       24.58     11.59 o 
  -5  30   5        0.15       -1.17      8.11 o 
  -3  30   5        7.39       21.07      6.28 o 
  -1  30   5        0.59       -2.11      6.28 o 
   1  30   5        7.84        7.02      7.02 o 
   3  30   5        0.07       -3.51      6.42 o 
   5  30   5        1.31        1.76      7.45 o 
   7  30   5        6.36       -1.00     19.31 o 
   9  30   5       26.23       19.15      9.48 o 
  11  30   5       25.37       15.45      5.48 o 
  13  30   5        0.16       -4.71      4.71 o 
  15  30   5        0.66        7.02     10.53 o 
 -12  31   5        0.80        1.76      7.45 o 
 -10  31   5        6.43       -1.17      6.08 o 
  -8  31   5        0.28        2.34      7.72 o 
  -6  31   5        6.91        7.02      6.08 o 
  -4  31   5        1.49       17.91      7.23 o 
  -2  31   5        0.08        1.32      5.84 o 
   0  31   5        0.37       -5.46      5.46 o 
   2  31   5        8.26        8.02      6.59 o 
   4  31   5        7.48        5.85      8.83 o 
   6  31   5        5.86       15.80     12.29 o 
   8  31   5        9.70        8.78      8.78 o 
  10  31   5        0.01       15.21      6.08 o 
  12  31   5        1.47        2.01      5.11 o 
  -9  32   5       22.15       29.47      6.08 o 
  -7  32   5        2.85        3.51      6.08 o 
  -5  32   5        4.79        4.68      6.08 o 
  -3  32   5        5.62        1.76      5.27 o 
  -1  32   5       19.40        8.78      5.27 o 
   1  32   5        8.39       15.21      6.08 o 
   3  32   5       26.68       25.45      5.27 o 
   5  32   5        1.95       -5.27      7.45 o 
   7  32   5        6.08        1.76      7.45 o 
   9  32   5        0.95        8.78      7.45 o 
  -6  33   5        1.37        3.51     10.53 o 
  -4  33   5       12.84       10.53      6.62 o 
  -2  33   5        1.02        2.34      4.60 o 
   0  33   5        0.04        4.68      6.08 o 
   2  33   5        2.99       -4.68      6.08 o 
   4  33   5        0.33       -1.76      7.45 o 
   6  33   5        1.77       17.55     10.53 o 
   1   1   6    23629.67    28862.05    151.92 o 
   0   2   6     3568.47     4313.90     23.90 o 
   2   2   6    13044.47    13956.28     66.11 o 
  -1   3   6     6769.79     8256.87     39.92 o 
   1   3   6      208.96      230.39      3.60 o 
   3   3   6     6185.66     7343.39     38.38 o 
  -2   4   6     9278.71     9881.54     49.30 o 
   0   4   6    11310.96    13671.86     71.14 o 
   2   4   6       10.11       20.53      1.59 o 
   4   4   6      219.87      339.41      4.05 o 
  -3   5   6     9806.69    10882.68     57.89 o 
  -1   5   6     1890.49     2157.87     13.07 o 
   1   5   6    24164.29    28475.68    140.94 o 
   3   5   6      290.04      425.54      4.85 o 
   5   5   6     8612.60     9647.92     52.60 o 
  -4   6   6     1489.03     1483.54      9.91 o 
  -2   6   6     4230.98     4179.03     24.67 o 
   0   6   6     7554.02     8084.96     41.58 o 
   2   6   6     1803.84     1779.22     11.77 o 
   4   6   6    19800.36    20908.83    113.21 o 
   6   6   6      190.42      189.48      4.28 o 
  -5   7   6       15.21       25.82      2.50 o 
  -3   7   6     6125.57     6533.07     37.17 o 
  -1   7   6     8781.61    10743.00     56.23 o 
   1   7   6      605.83      619.60      5.73 o 
   3   7   6      234.51      291.13      4.44 o 
   5   7   6     1034.81     1227.66     10.91 o 
   7   7   6      479.29      488.53      7.65 o 
  -6   8   6     8282.44     8209.48     53.16 o 
  -2   8   6     1748.57     1404.23     16.08 o 
   0   8   6     5107.12     5030.93     29.86 o 
   2   8   6       35.49       33.38      2.43 o 
   4   8   6     2457.04     2233.50     18.99 o 
   6   8   6      541.18      477.06      7.25 o 
   8   8   6     1499.81     1450.05     15.73 o 
  -7   9   6      804.90      814.21     10.53 o 
  -5   9   6     5352.70     5669.74     37.74 o 
  -3   9   6        1.64        7.37      2.59 o 
  -1   9   6     1578.89     1827.01     13.48 o 
   1   9   6       14.32       27.72      2.83 o 
   3   9   6        1.63        5.95      3.01 o 
   5   9   6       53.15       67.18      3.39 o 
   7   9   6        0.18        2.52      3.16 o 
   9   9   6      353.68      358.19      5.84 o 
  -8  10   6     3608.53     3348.85     21.60 o 
  -6  10   6       85.81       93.86      4.27 o 
  -4  10   6     2069.21     1878.35     15.82 o 
  -2  10   6      913.52      952.80      9.77 o 
   0  10   6     2745.07     2552.34     19.81 o 
   2  10   6      194.48      222.57      5.77 o 
   4  10   6     6523.45     6341.76     43.43 o 
   6  10   6       37.52       27.21      4.13 o 
   8  10   6     1453.10     1375.16     12.40 o 
  10  10   6      590.10      555.87      8.02 o 
  -9  11   6      507.62      487.47      6.97 o 
  -7  11   6        2.42        2.62      3.03 o 
  -5  11   6     1127.66      895.27     10.33 o 
  -3  11   6      234.77      220.93      5.45 o 
  -1  11   6     8718.68     8314.29     50.09 o 
   1  11   6     1383.62     1481.52     15.00 o 
   3  11   6      596.30      338.69      7.37 o 
   5  11   6     4962.06     5189.93     37.56 o 
   7  11   6      484.72      354.67      6.25 o 
   9  11   6      444.14      464.82      7.46 o 
  11  11   6      248.31      232.17      6.21 o 
 -10  12   6       77.06       87.76      4.31 o 
  -8  12   6      129.43      122.10      4.24 o 
  -6  12   6     3817.86     3663.50     24.90 o 
  -4  12   6     1028.59      833.25      9.13 o 
  -2  12   6      704.10      426.91      7.85 o 
   0  12   6     2371.45     2201.06     20.94 o 
   2  12   6     1196.26      947.97     12.47 o 
   4  12   6      976.33      919.52     10.05 o 
   6  12   6      232.35      184.24      5.19 o 
   8  12   6       46.74       50.29      3.81 o 
  10  12   6      785.25      778.93     10.02 o 
  12  12   6     1454.83     1422.50     14.87 o 
 -11  13   6      715.36      725.19     11.39 o 
  -9  13   6       10.79        7.12      3.59 o 
  -7  13   6       32.24       46.64      3.80 o 
  -5  13   6      306.18      383.95      6.89 o 
  -3  13   6       98.81       67.43      4.21 o 
  -1  13   6       61.89       44.01      5.78 o 
   1  13   6       82.19      127.94      4.42 o 
   3  13   6      935.08      871.65      9.61 o 
   5  13   6       34.80       50.58      3.74 o 
   7  13   6      385.55      351.61      7.81 o 
   9  13   6       48.67       51.44      4.25 o 
  11  13   6      153.88      157.39      6.01 o 
  13  13   6      263.01      268.56     11.10 o 
 -12  14   6     1187.93     1192.66     18.45 o 
 -10  14   6     1502.74     1507.70     14.76 o 
  -8  14   6      487.88      464.60      8.84 o 
  -6  14   6      895.59      910.12     11.69 o 
  -4  14   6     2320.91     2240.32     19.35 o 
  -2  14   6        0.38        4.45      3.63 o 
   0  14   6     1413.95     1432.37     17.70 o 
   2  14   6       25.74       29.48      3.74 o 
   4  14   6       38.22       36.77      3.56 o 
   6  14   6      138.58      122.77      5.06 o 
   8  14   6       21.30       19.33      3.93 o 
  10  14   6      493.32      494.27      8.64 o 
  12  14   6      306.31      308.80     10.61 o 
  14  14   6     1178.03     1156.14     17.92 o 
 -13  15   6       29.05       34.14      6.70 o 
 -11  15   6       10.49       16.71      7.21 o 
  -9  15   6      128.85      121.98      7.38 o 
  -7  15   6      399.97      428.04     11.08 o 
  -5  15   6       15.34       13.39      4.27 o 
  -3  15   6     1142.90     1224.14     13.78 o 
  -1  15   6     1099.72     1187.01     13.93 o 
   1  15   6        0.72        7.33      3.55 o 
   3  15   6       21.54       22.07      3.53 o 
   5  15   6      429.71      428.45      7.79 o 
   7  15   6       17.94       16.83      4.11 o 
   9  15   6       13.21       11.78      5.48 o 
  11  15   6        8.50        3.39      6.38 o 
  13  15   6       95.80      101.97      7.85 o 
  15  15   6      121.69      136.42      8.24 o 
 -14  16   6      796.45      815.43     18.49 o 
 -12  16   6      280.81      295.66     11.94 o 
 -10  16   6      368.61      355.71     11.72 o 
  -8  16   6       27.01       24.58      7.85 o 
  -6  16   6       92.60       94.63      5.93 o 
  -4  16   6      162.83      150.58      6.31 o 
  -2  16   6     1293.12     1339.69     17.04 o 
   0  16   6      408.16      412.76      8.13 o 
   2  16   6      476.72      442.02      8.00 o 
   4  16   6      727.74      723.50     10.09 o 
   6  16   6     1581.56     1475.99     15.60 o 
   8  16   6       71.85       74.95      7.07 o 
  10  16   6     4832.80     4628.43     47.19 o 
  12  16   6      466.41      456.74     13.38 o 
  14  16   6      194.49      199.17     10.62 o 
  16  16   6       26.92       33.45      6.70 o 
 -15  17   6       47.43       51.04      7.52 o 
 -13  17   6       32.23       32.54      7.25 o 
 -11  17   6      320.45      355.75     11.94 o 
  -9  17   6       44.76       42.64      8.69 o 
  -7  17   6       19.83        2.81      7.85 o 
  -5  17   6      348.41      403.02     11.66 o 
  -3  17   6      435.51      428.43     10.21 o 
  -1  17   6       10.33        9.26      5.29 o 
   1  17   6       26.90       24.58      4.58 o 
   3  17   6      249.56      240.54      6.71 o 
   5  17   6      203.60      209.45      7.39 o 
   7  17   6      134.54      119.07      7.71 o 
   9  17   6       51.43       75.07      8.28 o 
  11  17   6       96.05      111.64      9.06 o 
  13  17   6        9.85       24.07      8.98 o 
  15  17   6       14.12        3.91      5.69 o 
  17  17   6       31.27       33.86      5.34 o 
 -16  18   6        2.10        1.89      4.64 o 
 -14  18   6      147.30      151.28      7.76 o 
 -12  18   6     1513.34     1529.20     24.43 o 
 -10  18   6      145.53      143.91     10.99 o 
  -8  18   6     1186.34     1171.52     24.14 o 
  -6  18   6       19.19       25.75      7.79 o 
  -4  18   6     3722.81     3825.35     48.64 o 
  -2  18   6      460.29      432.60     14.41 o 
   0  18   6     2795.77     2872.22     33.54 o 
   2  18   6      605.60      600.63     12.30 o 
   4  18   6      143.73      144.46      8.50 o 
   6  18   6      664.24      677.07     18.41 o 
   8  18   6      114.31      128.00      9.12 o 
  10  18   6      313.20      341.48     12.46 o 
  12  18   6      161.51      165.72     11.14 o 
  14  18   6        0.64       -3.90      5.25 o 
  16  18   6      249.46      235.96      7.73 o 
  18  18   6       70.05       77.40      5.95 o 
 -17  19   6       40.53       32.87      5.49 o 
 -15  19   6        0.01        2.84      4.78 o 
 -13  19   6       64.21       59.60      7.61 o 
 -11  19   6       93.07       96.53     10.27 o 
  -9  19   6      349.85      359.68     15.01 o 
  -7  19   6       11.43        8.72      8.10 o 
  -5  19   6      193.22      221.30     12.19 o 
  -3  19   6       22.88       18.06      8.38 o 
  -1  19   6       23.80       23.15      8.69 o 
   1  19   6      191.13      210.01     14.17 o 
   3  19   6      256.20      273.55      9.36 o 
   5  19   6      427.66      407.07     10.88 o 
   7  19   6       64.26       69.99      8.13 o 
   9  19   6        4.50        5.22      7.50 o 
  11  19   6      202.31      220.15     10.95 o 
  13  19   6       87.93       91.66      5.84 o 
  15  19   6      269.06      271.19      7.48 o 
  17  19   6       24.07       15.67      6.14 o 
  19  19   6       68.35       75.54      8.10 o 
 -18  20   6      192.34      188.72      8.80 o 
 -16  20   6      232.52      235.95      8.50 o 
 -14  20   6      635.23      628.74     12.81 o 
 -12  20   6      250.28      228.13      7.18 o 
 -10  20   6      356.00      372.74     15.35 o 
  -8  20   6       94.91       96.60     11.77 o 
  -6  20   6        7.89        6.90      8.38 o 
  -4  20   6      100.85      103.44     10.72 o 
  -2  20   6     1712.17     1747.09     30.74 o 
   0  20   6      447.16      452.37     15.98 o 
   2  20   6      465.63      474.65     12.84 o 
   4  20   6      102.20      122.08      8.62 o 
   6  20   6     1408.77     1397.48     20.24 o 
   8  20   6      508.30      544.69     14.94 o 
  10  20   6     3166.65     3060.46     40.83 o 
  12  20   6      961.00      948.21     11.03 o 
  14  20   6      341.04      326.07      7.94 o 
  16  20   6      116.09      124.44      6.58 o 
  18  20   6      103.56      114.94     12.03 o 
  20  20   6      282.88      287.12     10.27 o 
 -19  21   6        0.29       -0.15      7.74 o 
 -17  21   6      114.25      108.47      7.36 o 
 -15  21   6        0.05       -4.36      6.23 o 
 -13  21   6      520.92      503.45     13.05 o 
 -11  21   6        0.64        4.68      6.29 o 
  -9  21   6      293.62      297.84      9.60 o 
  -7  21   6       65.16       64.93     11.31 o 
  -5  21   6       67.79       71.62      9.97 o 
  -3  21   6        0.61       -8.49      8.49 o 
  -1  21   6      100.39      106.36     10.99 o 
   1  21   6      229.52      234.02     12.83 o 
   3  21   6      234.34      240.27     13.05 o 
   5  21   6       31.43       22.18      7.25 o 
   7  21   6       33.37       30.51      7.07 o 
   9  21   6      101.72       97.89      6.61 o 
  11  21   6      152.65      134.24      6.36 o 
  13  21   6       19.68       17.10      5.48 o 
  15  21   6       22.17       22.59      5.26 o 
  17  21   6        0.01       -8.78     10.47 o 
  19  21   6        2.73       13.41     11.52 o 
  21  21   6       55.53       68.96      7.85 o 
 -20  22   6        2.50       -6.14      7.02 o 
 -18  22   6      189.51      175.49     10.69 o 
 -16  22   6       24.69        8.97      7.75 o 
 -14  22   6        0.09       -3.80      5.78 o 
 -12  22   6      781.19      772.36     11.32 o 
 -10  22   6        8.00        9.71      6.17 o 
  -8  22   6      334.64      324.54      9.69 o 
  -6  22   6       28.61       12.13      6.74 o 
  -4  22   6     1081.18     1097.70     25.12 o 
  -2  22   6       46.06       50.30      9.96 o 
   0  22   6      588.87      622.52     20.47 o 
   2  22   6       68.44       72.08      9.96 o 
   4  22   6       24.23       17.10      8.30 o 
   6  22   6      128.68      133.91      7.93 o 
   8  22   6        6.02        5.79      5.33 o 
  10  22   6       78.52       83.06      7.87 o 
  12  22   6        2.57       -0.33      5.13 o 
  14  22   6       34.62       32.25      5.40 o 
  16  22   6       83.10       77.32      7.30 o 
  18  22   6        4.28        1.83      6.79 o 
  20  22   6      138.94      149.41      7.85 o 
  22  22   6       72.18       73.52      5.99 o 
 -21  23   6       12.02       16.15      5.58 o 
 -19  23   6        1.07        3.51     11.59 o 
 -17  23   6        0.12       -3.51      7.02 o 
 -15  23   6       20.33       20.88      9.63 o 
 -13  23   6        6.68        6.27      5.78 o 
 -11  23   6       88.23       89.58      6.78 o 
  -9  23   6        9.25        7.84      6.08 o 
  -7  23   6       16.40        6.17      6.48 o 
  -5  23   6       14.87        8.79      5.74 o 
  -3  23   6        8.42       12.04      5.80 o 
  -1  23   6      200.60      192.32      7.64 o 
   1  23   6       44.63       36.96      6.03 o 
   3  23   6       30.88       34.33      8.23 o 
   5  23   6       85.12       95.22      6.88 o 
   7  23   6       87.23       77.63      6.54 o 
   9  23   6        0.06        4.92      5.25 o 
  11  23   6        6.70        5.34      5.01 o 
  13  23   6       49.82       42.13      6.55 o 
  15  23   6        2.16        0.91      5.96 o 
  17  23   6       30.01       39.52      5.96 o 
  19  23   6        0.80        9.36      5.73 o 
  21  23   6       11.51        9.42      4.65 o 
  23  23   6        5.75        7.02      4.30 o 
 -22  24   6        3.13        6.14      5.27 o 
 -20  24   6       11.15       11.81      6.58 o 
 -18  24   6        1.63       -5.11      9.48 o 
 -16  24   6       11.90       14.04      7.02 o 
 -14  24   6       34.44       19.22      8.61 o 
 -12  24   6        2.29       -8.11      8.11 o 
 -10  24   6        0.11        1.94      5.97 o 
  -8  24   6      154.02      155.21      7.63 o 
  -6  24   6       49.18       44.40      7.00 o 
  -4  24   6      137.46      126.99      6.94 o 
  -2  24   6      406.42      393.49     10.10 o 
   0  24   6      467.09      479.96     11.41 o 
   2  24   6        0.00       -6.11      7.02 o 
   4  24   6       85.61       82.83      8.54 o 
   6  24   6      125.74      117.53      7.78 o 
   8  24   6      458.35      461.64     10.36 o 
  10  24   6      368.10      361.34      8.12 o 
  12  24   6      584.25      596.97     11.72 o 
  14  24   6        5.05        5.97      6.16 o 
  16  24   6      141.40      140.41      7.12 o 
  18  24   6       13.10       17.39      5.04 o 
  20  24   6      311.53      317.67      9.42 o 
  22  24   6       45.92       50.52      4.30 o 
 -21  25   6        5.08        2.34      6.08 o 
 -19  25   6        3.66        1.76      7.45 o 
 -17  25   6       10.18        5.75      6.58 o 
 -15  25   6        3.22       -1.76      8.61 o 
 -13  25   6        0.03       -7.02      7.02 o 
 -11  25   6        4.34       10.16      7.36 o 
  -9  25   6       35.55       48.58      6.84 o 
  -7  25   6       19.30       12.70      6.30 o 
  -5  25   6      140.64      149.13      9.56 o 
  -3  25   6        0.02        2.67      5.78 o 
  -1  25   6       88.86       97.44      6.99 o 
   1  25   6       96.97       84.42      6.64 o 
   3  25   6        0.31        5.53      7.02 o 
   5  25   6       22.75        9.79      7.20 o 
   7  25   6        1.20       10.10      5.82 o 
   9  25   6      101.32       99.96      6.88 o 
  11  25   6       61.62       70.31      8.39 o 
  13  25   6       25.12       33.35      7.68 o 
  15  25   6        3.34        2.52      5.77 o 
  17  25   6        8.02        9.89      5.04 o 
  19  25   6        0.00        0.00      4.47 o 
  21  25   6       30.63       27.65      4.96 o 
 -20  26   6       22.33       17.55      7.45 o 
 -18  26   6       12.17        4.68      6.08 o 
 -16  26   6        2.38        0.00      6.62 o 
 -14  26   6       12.65       19.85      7.76 o 
 -12  26   6       88.28       76.01      8.22 o 
 -10  26   6       12.97        6.28     10.64 o 
  -8  26   6        0.03       -4.25     11.66 o 
  -6  26   6       26.88       17.77      7.12 o 
  -4  26   6       90.03       81.43      7.55 o 
  -2  26   6       14.55       11.97      6.74 o 
   0  26   6       22.23       17.96      5.97 o 
   2  26   6       39.25       47.12      7.39 o 
   4  26   6      139.65      147.87      9.56 o 
   6  26   6       82.15       79.32      8.08 o 
   8  26   6       66.04       79.35     10.11 o 
  10  26   6       54.24       48.46      7.17 o 
  12  26   6       42.75       60.42      6.33 o 
  14  26   6       42.90       59.63      6.58 o 
  16  26   6        0.41       -2.81      5.23 o 
  18  26   6        5.64        8.09      4.47 o 
  20  26   6       15.67       17.55      4.71 o 
 -19  27   6        4.31       -7.02      7.02 o 
 -17  27   6       11.82        8.78      7.45 o 
 -15  27   6        0.18       -3.51      6.08 o 
 -13  27   6       12.04        1.05      7.23 o 
 -11  27   6        4.77        2.34     11.03 o 
  -9  27   6       76.15       77.74     10.88 o 
  -7  27   6        1.83       -3.12      7.75 o 
  -5  27   6       27.79       24.58      8.78 o 
  -3  27   6       24.18       16.68     11.66 o 
  -1  27   6        2.19        1.66      7.36 o 
   1  27   6        0.26       -4.99      7.68 o 
   3  27   6        7.73        9.36      8.11 o 
   5  27   6        2.92        7.02      9.93 o 
   7  27   6        0.92       -1.76      8.11 o 
   9  27   6        5.56       12.43      7.21 o 
  11  27   6        0.00        4.68      5.73 o 
  13  27   6        5.28        8.19      5.73 o 
  15  27   6        0.27       -1.23      5.11 o 
  17  27   6        5.61        2.93      4.30 o 
  19  27   6        0.29       -4.71      4.71 o 
 -16  28   6        0.97       21.07     10.53 o 
 -14  28   6        0.16        0.00      6.08 o 
 -12  28   6        4.64        4.92      7.23 o 
 -10  28   6       33.26       52.68      8.64 o 
  -8  28   6       51.91       60.19      9.30 o 
  -6  28   6       58.30       64.66      8.78 o 
  -4  28   6       18.91        9.17      7.75 o 
  -2  28   6       80.67      101.00      9.54 o 
   0  28   6       61.46       70.72      8.22 o 
   2  28   6       26.71       22.24      8.11 o 
   4  28   6       28.53       25.75      8.11 o 
   6  28   6       19.23       26.33      9.93 o 
   8  28   6        7.35       10.53      7.02 o 
  10  28   6       57.13       70.07      6.28 o 
  12  28   6        5.52       -4.01      4.90 o 
  14  28   6        5.78       14.68      4.65 o 
  16  28   6        6.26        0.00      4.30 o 
  18  28   6        2.16       -4.21      4.71 o 
 -15  29   6        7.31        3.51     10.53 o 
 -13  29   6        4.42        2.34      6.08 o 
 -11  29   6       15.84       32.82      7.23 o 
  -9  29   6        3.33       15.10      7.23 o 
  -7  29   6       17.44       18.72      8.11 o 
  -5  29   6       54.80       68.36      9.63 o 
  -3  29   6        2.09       -6.28      6.28 o 
  -1  29   6       69.92       74.02      9.22 o 
   1  29   6       29.64       30.43      8.11 o 
   3  29   6       15.18       21.07      8.11 o 
   5  29   6        3.81       -5.27     12.29 o 
   7  29   6       19.29       33.35      9.93 o 
   9  29   6       22.19       20.36      6.28 o 
  11  29   6       48.02       54.33      6.28 o 
  13  29   6        1.29       -4.10      5.06 o 
  15  29   6        7.98       12.29      4.30 o 
 -14  30   6        7.54       14.04     10.53 o 
 -12  30   6        0.07       -6.08      6.08 o 
 -10  30   6       12.85        7.02      6.08 o 
  -8  30   6       71.06       77.18      9.12 o 
  -6  30   6       39.99       38.07      8.11 o 
  -4  30   6       12.95       20.19      7.02 o 
  -2  30   6        0.83        3.51      6.28 o 
   0  30   6       32.36       31.83      6.28 o 
   2  30   6        2.72       -6.75      7.68 o 
   4  30   6      144.74      137.24      8.78 o 
   6  30   6       31.31       28.09     12.29 o 
   8  30   6       50.03       65.50     15.80 o 
  10  30   6       47.52       47.68      5.48 o 
  12  30   6       37.87       43.57      4.71 o 
  14  30   6        4.57        2.87      4.21 o 
 -11  31   6        2.07        1.17      9.38 o 
  -9  31   6       25.92       33.17      6.08 o 
  -7  31   6       15.77       12.77      6.58 o 
  -5  31   6       12.54        0.00      6.08 o 
  -3  31   6       26.31       40.61      7.09 o 
  -1  31   6       10.41       21.07      6.28 o 
   1  31   6        2.17       -0.70      6.59 o 
   3  31   6        9.99       14.80      5.96 o 
   5  31   6        0.08        3.51      7.45 o 
   7  31   6        4.03       -1.76      7.45 o 
   9  31   6        0.60        1.76     12.29 o 
  11  31   6        2.42        4.47      4.82 o 
 -10  32   6        3.46       10.53     10.53 o 
  -8  32   6        2.53        5.85      6.08 o 
  -6  32   6        0.86       -5.85      6.08 o 
  -4  32   6        0.33        0.00      6.08 o 
  -2  32   6       54.64       40.34      5.27 o 
   0  32   6       10.69       10.53      8.28 o 
   2  32   6        4.24        7.90      5.27 o 
   4  32   6       17.97       14.04      7.45 o 
   6  32   6       12.12       14.04      7.45 o 
   8  32   6        5.78        6.32     12.29 o 
  10  32   6        7.86       14.04     10.53 o 
  -5  33   6        8.84        8.78     12.29 o 
  -3  33   6       13.34        0.00      7.45 o 
  -1  33   6       15.99       34.43      6.46 o 
   1  33   6        1.66       -5.85      6.08 o 
   3  33   6       46.21       51.41     10.53 o 
   5  33   6        3.17        7.02      7.45 o 
   0   1   7    11414.62    12677.38     63.15 o 
  -1   2   7     9512.82    10446.02     52.74 o 
   1   2   7     2998.90     3365.78     18.62 o 
  -2   3   7     2731.94     3531.73     17.57 o 
   0   3   7     9164.98    10760.04     53.20 o 
   2   3   7    21775.86    24794.71    115.88 o 
  -3   4   7      357.22      343.53      3.38 o 
  -1   4   7       73.85       98.84      2.20 o 
   1   4   7     1369.47     1273.25      8.69 o 
   3   4   7      543.37      503.55      5.15 o 
  -4   5   7     3516.14     3273.33     19.01 o 
   0   5   7    10017.33    10002.82     51.67 o 
   2   5   7    15545.47    16054.62     81.12 o 
   4   5   7      178.33      166.01      2.96 o 
  -5   6   7     4446.07     4337.53     27.48 o 
  -3   6   7     2876.14     2670.98     17.38 o 
  -1   6   7      639.83      700.29      6.48 o 
   1   6   7       14.97        7.90      1.66 o 
   3   6   7     4556.75     5392.21     31.06 o 
   5   6   7       64.74       72.75      3.06 o 
  -6   7   7       55.85       50.32      3.27 o 
  -4   7   7     6913.73     6947.04     38.63 o 
  -2   7   7     1281.70     1231.37      9.97 o 
   0   7   7       37.82       83.85      2.71 o 
   2   7   7       37.97       41.40      1.92 o 
   4   7   7      940.13     1089.00      9.87 o 
   6   7   7      324.86      438.36      7.02 o 
  -7   8   7      287.45      245.11      6.46 o 
  -5   8   7      634.98      685.32      7.80 o 
  -3   8   7        0.40        3.12      2.15 o 
  -1   8   7       57.21       71.07      2.75 o 
   1   8   7      500.13      502.95      5.80 o 
   3   8   7     2920.23     3039.77     19.67 o 
   5   8   7     1094.51     1098.84     12.86 o 
   7   8   7    10146.23    10249.23     65.22 o 
  -8   9   7      369.61      342.37      6.68 o 
  -6   9   7      852.47      959.77     11.49 o 
  -4   9   7       90.67       91.72      3.85 o 
  -2   9   7       77.33       99.98      3.33 o 
   0   9   7      347.04      404.34      5.73 o 
   2   9   7     6102.65     6669.05     42.19 o 
   4   9   7      316.57      286.60      5.75 o 
   6   9   7     1532.41     1562.07     15.58 o 
   8   9   7     1750.31     1704.55     14.76 o 
  -9  10   7       36.05       60.47      3.67 o 
  -7  10   7     3596.36     3613.52     25.18 o 
  -5  10   7       10.61       20.28      3.06 o 
  -3  10   7    11144.40    11198.65     67.43 o 
  -1  10   7     2523.73     2287.06     16.95 o 
   1  10   7     7136.29     6902.20     45.98 o 
   3  10   7    12703.15    12790.32     82.98 o 
   5  10   7     4512.87     4567.39     34.21 o 
   7  10   7     3850.97     3658.26     24.44 o 
   9  10   7      395.57      396.98      6.51 o 
 -10  11   7      168.17      165.53      5.28 o 
  -8  11   7      368.75      414.39      7.01 o 
  -6  11   7     3524.18     3328.56     22.95 o 
  -4  11   7       65.25       89.79      4.20 o 
  -2  11   7     7568.02     7108.92     47.94 o 
   0  11   7     1095.65     1074.95     13.03 o 
   2  11   7     7193.36     6991.32     49.50 o 
   4  11   7      462.15      539.49      9.38 o 
   6  11   7     7835.45     7745.74     44.42 o 
   8  11   7      607.03      585.06      7.70 o 
  10  11   7      195.63      180.02      5.65 o 
 -11  12   7      103.70      116.06      6.30 o 
  -9  12   7       15.79       18.38      3.49 o 
  -7  12   7      210.97      216.13      5.20 o 
  -5  12   7      212.25      199.85      4.98 o 
  -3  12   7      365.42      285.87      6.28 o 
  -1  12   7     2331.72     2343.73     19.98 o 
   1  12   7     2290.87     2028.13     19.03 o 
   3  12   7       46.45       50.82      3.44 o 
   5  12   7     1592.26     1461.88     12.81 o 
   7  12   7     2741.89     2661.02     18.28 o 
   9  12   7       90.65       88.63      4.41 o 
  11  12   7       18.89       16.10      4.12 o 
 -12  13   7        5.29        8.69      5.64 o 
 -10  13   7        0.54       -0.59      3.88 o 
  -8  13   7       53.84       68.67      4.55 o 
  -6  13   7      641.12      607.62      8.91 o 
  -4  13   7      102.56      120.50      4.57 o 
  -2  13   7        0.44        2.51      3.59 o 
   0  13   7      381.24      438.54      7.41 o 
   2  13   7      994.68     1141.83     10.82 o 
   4  13   7      322.24      282.70      5.75 o 
   6  13   7       14.99       27.62      3.49 o 
   8  13   7     2594.96     2478.45     18.39 o 
  10  13   7      505.65      458.84      8.21 o 
  12  13   7      589.64      590.62     11.34 o 
 -13  14   7     1260.72     1219.08     18.31 o 
 -11  14   7     1301.36     1318.11     19.88 o 
  -9  14   7      368.80      405.39      8.13 o 
  -7  14   7       61.77       50.66      4.77 o 
  -5  14   7       58.68       78.90      4.52 o 
  -3  14   7      328.00      318.94      7.26 o 
  -1  14   7      605.69      602.73      8.43 o 
   1  14   7       63.58       60.22      4.11 o 
   3  14   7     2942.39     3048.91     20.85 o 
   5  14   7       80.77      103.08      4.66 o 
   7  14   7      492.66      503.12      8.16 o 
   9  14   7      295.49      262.37      7.29 o 
  11  14   7       15.51        6.10      5.37 o 
  13  14   7      490.51      478.98     11.41 o 
 -14  15   7        2.72       13.09      6.74 o 
 -12  15   7      468.16      461.95     13.21 o 
 -10  15   7      168.66      180.31      8.66 o 
  -8  15   7     1171.08     1130.11     15.16 o 
  -6  15   7      808.06      773.34     13.31 o 
  -4  15   7      373.24      311.56      7.25 o 
  -2  15   7      944.53      905.24     11.18 o 
   0  15   7      439.00      482.15      8.45 o 
   2  15   7      974.86     1037.09     11.70 o 
   4  15   7       35.79       32.22      4.17 o 
   6  15   7      772.84      825.79     10.82 o 
   8  15   7       15.02       20.31      4.31 o 
  10  15   7      478.40      467.92     13.28 o 
  12  15   7       87.45       88.19      7.71 o 
  14  15   7        1.17        7.56      6.06 o 
 -15  16   7       97.59       99.99      9.28 o 
 -13  16   7     1120.75     1111.31     25.38 o 
 -11  16   7      967.31      962.10     17.21 o 
  -9  16   7      428.50      437.65     13.56 o 
  -7  16   7      246.28      245.41      9.98 o 
  -5  16   7       69.07       60.76      5.27 o 
  -3  16   7      701.53      701.11     10.78 o 
  -1  16   7      977.10     1013.29     13.26 o 
   1  16   7       45.16       46.14      4.74 o 
   3  16   7      191.42      189.69      5.95 o 
   5  16   7       10.78       15.53      4.24 o 
   7  16   7     1347.44     1327.42     16.35 o 
   9  16   7      400.82      411.21     16.61 o 
  11  16   7       23.26       23.41      7.12 o 
  13  16   7       72.50       76.23      8.12 o 
  15  16   7      346.04      358.34     11.90 o 
 -16  17   7      277.94      283.16      7.46 o 
 -14  17   7      122.41      116.21      8.69 o 
 -12  17   7      129.99      118.24     10.24 o 
 -10  17   7        1.44        3.91      7.85 o 
  -8  17   7        5.04       -3.63      8.09 o 
  -6  17   7      153.41      161.50      9.23 o 
  -4  17   7        1.08        3.95      6.21 o 
  -2  17   7        5.11        3.59      5.16 o 
   0  17   7      172.35      198.08      6.87 o 
   2  17   7      571.17      578.79      9.74 o 
   4  17   7       35.54       28.17      4.80 o 
   6  17   7      253.38      250.52      9.25 o 
   8  17   7      771.56      741.85     14.72 o 
  10  17   7       41.06       38.15      8.89 o 
  12  17   7       92.69      112.39      9.21 o 
  14  17   7       35.47       43.13      7.86 o 
  16  17   7      331.57      314.86      7.71 o 
 -17  18   7      224.50      232.55      7.19 o 
 -15  18   7      212.89      201.82      6.32 o 
 -13  18   7     1962.30     1964.37     40.85 o 
 -11  18   7     2079.58     2031.02     34.21 o 
  -9  18   7     1460.26     1522.55     28.26 o 
  -7  18   7      452.16      456.74     15.70 o 
  -5  18   7     1215.63     1208.13     23.84 o 
  -3  18   7      752.15      800.59     19.42 o 
  -1  18   7     1881.58     1854.39     27.69 o 
   1  18   7     1147.26     1237.44     18.15 o 
   3  18   7     2854.49     2850.91     29.51 o 
   5  18   7      810.07      846.65     15.96 o 
   7  18   7      782.11      776.28     17.08 o 
   9  18   7     1959.70     1924.03     27.47 o 
  11  18   7       61.81       60.82      8.28 o 
  13  18   7     1530.22     1535.31     34.26 o 
  15  18   7       39.81       25.79      5.16 o 
  17  18   7      635.94      605.99      9.89 o 
 -18  19   7        0.95       -3.83      5.02 o 
 -16  19   7        3.60       -0.41      4.88 o 
 -14  19   7       45.56       44.88      6.38 o 
 -12  19   7       87.17       82.85     10.27 o 
 -10  19   7        8.12        2.91     11.05 o 
  -8  19   7      690.99      690.39     19.13 o 
  -6  19   7      355.71      333.03     16.58 o 
  -4  19   7      670.55      660.87     18.16 o 
  -2  19   7      182.23      201.68     12.19 o 
   0  19   7       33.78       32.99      8.37 o 
   2  19   7      243.75      261.54     10.06 o 
   4  19   7      602.98      634.46     14.23 o 
   6  19   7      103.95      102.20      8.00 o 
   8  19   7       78.99       71.30      8.28 o 
  10  19   7      492.30      492.80     19.17 o 
  12  19   7        7.64        2.59      7.30 o 
  14  19   7       73.10       70.69      5.52 o 
  16  19   7       74.89       51.19      5.74 o 
  18  19   7       17.91       20.59      5.59 o 
 -19  20   7       11.13       14.43      6.60 o 
 -17  20   7        1.99        4.28      5.05 o 
 -15  20   7        2.13        7.61      5.81 o 
 -13  20   7       82.31       92.89      7.35 o 
 -11  20   7       92.13       77.64      7.05 o 
  -9  20   7        4.94        8.32      8.69 o 
  -7  20   7        1.43        1.76      9.54 o 
  -5  20   7       22.14       33.76      9.03 o 
  -3  20   7      372.35      388.90     15.35 o 
  -1  20   7     1392.14     1410.15     27.29 o 
   1  20   7       40.47       36.35      7.86 o 
   3  20   7        7.36       19.12      7.30 o 
   5  20   7        6.02       -6.72      6.72 o 
   7  20   7      178.05      176.42      9.06 o 
   9  20   7      168.31      176.25     10.39 o 
  11  20   7       76.54       82.06      5.49 o 
  13  20   7       58.40       65.44      5.15 o 
  15  20   7      114.33      110.76      6.00 o 
  17  20   7      175.47      179.11      7.81 o 
  19  20   7       26.50       28.09      7.85 o 
 -20  21   7       45.42       49.35      6.52 o 
 -18  21   7      199.31      209.45      9.42 o 
 -16  21   7       58.51       62.18      6.29 o 
 -14  21   7        0.80       -1.72      6.17 o 
 -12  21   7      127.08      117.13      6.32 o 
 -10  21   7      195.84      186.59      7.97 o 
  -8  21   7      257.98      224.68     15.30 o 
  -6  21   7      202.69      195.12     17.74 o 
  -4  21   7       59.92       80.80     10.27 o 
  -2  21   7      754.01      781.13     20.70 o 
   0  21   7      203.28      210.97     16.82 o 
   2  21   7      125.41      140.43     10.24 o 
   4  21   7        0.10        1.72      6.33 o 
   6  21   7       65.37       72.48      8.86 o 
   8  21   7      211.60      226.17     10.95 o 
  10  21   7       20.20       23.16      5.15 o 
  12  21   7        4.51        5.64      4.69 o 
  14  21   7       56.12       50.78      5.73 o 
  16  21   7       36.85       40.05      6.02 o 
  18  21   7       90.58       96.53      8.69 o 
  20  21   7       40.07       36.34      6.52 o 
 -21  22   7        2.54       11.41      5.84 o 
 -19  22   7        4.08        9.65      7.02 o 
 -17  22   7       12.99       18.29      7.36 o 
 -15  22   7       74.29       75.81      7.04 o 
 -13  22   7      372.20      382.64     10.00 o 
 -11  22   7      675.53      638.92     13.79 o 
  -9  22   7      100.50      109.16      7.99 o 
  -7  22   7       47.84       53.43      6.90 o 
  -5  22   7       33.09       33.83      6.74 o 
  -3  22   7      134.37      128.56     10.99 o 
  -1  22   7       56.99       72.63     10.27 o 
   1  22   7      101.68      118.61     10.99 o 
   3  22   7      114.72       92.27     10.99 o 
   5  22   7        3.00       -2.97      7.12 o 
   7  22   7        0.07       -3.42      5.05 o 
   9  22   7      157.75      143.19      6.43 o 
  11  22   7       47.24       49.27      5.89 o 
  13  22   7       60.74       57.08      6.53 o 
  15  22   7        0.90       -0.16      4.89 o 
  17  22   7       16.71       24.74      7.44 o 
  19  22   7       10.09       13.60      6.52 o 
  21  22   7       11.39       15.45      6.28 o 
 -22  23   7       41.76       41.75      4.93 o 
 -20  23   7       55.75       64.41     10.22 o 
 -18  23   7       33.42       45.69      9.12 o 
 -16  23   7       30.27       33.75      7.72 o 
 -14  23   7       44.85       34.70      8.22 o 
 -12  23   7       29.15       40.78      6.17 o 
 -10  23   7       13.61        9.64      6.17 o 
  -8  23   7        0.40       -6.23      6.23 o 
  -6  23   7        0.84       -5.19      6.24 o 
  -4  23   7       10.30       21.38      6.03 o 
  -2  23   7       66.73       79.12      7.43 o 
   0  23   7      225.48      230.31      7.60 o 
   2  23   7       31.02       23.91      6.62 o 
   4  23   7        0.16       -5.95      5.95 o 
   6  23   7       39.97       43.62      5.71 o 
   8  23   7       38.52       56.55      6.25 o 
  10  23   7      450.47      457.76      8.94 o 
  12  23   7        0.02        3.12      5.00 o 
  14  23   7       93.88      115.44      7.30 o 
  16  23   7       60.91       59.44      6.85 o 
  18  23   7        1.92        7.72      6.28 o 
  20  23   7        6.02       13.12      5.39 o 
  22  23   7        1.64        6.44      4.30 o 
 -23  24   7        6.34       10.53      6.08 o 
 -21  24   7       11.05       21.07      6.08 o 
 -19  24   7       12.24       30.43     17.55 o 
 -17  24   7        2.96       15.80      7.02 o 
 -15  24   7        0.89       -5.27      7.02 o 
 -13  24   7        5.59        6.05      9.40 o 
 -11  24   7        1.81       -1.02      5.49 o 
  -9  24   7        9.01       18.34      6.08 o 
  -7  24   7       14.88        9.17      6.35 o 
  -5  24   7      133.93      139.25      8.20 o 
  -3  24   7       87.30       75.99      6.78 o 
  -1  24   7     1477.00     1486.53     18.97 o 
   1  24   7      144.00      152.80      9.29 o 
   3  24   7       86.44      114.22      8.87 o 
   5  24   7       16.18       18.43      5.93 o 
   7  24   7       33.28       35.89      6.14 o 
   9  24   7        4.40       12.56      5.90 o 
  11  24   7      118.50      133.03      7.88 o 
  13  24   7        2.30        1.40      6.16 o 
  15  24   7       35.82       35.08      6.16 o 
  17  24   7       18.93       26.22      5.77 o 
  19  24   7       18.22       21.65      5.73 o 
  21  24   7       49.44       63.11      5.74 o 
  23  24   7       14.33       19.31      5.27 o 
 -22  25   7       18.45       14.04     10.53 o 
 -20  25   7        0.02       12.29      7.45 o 
 -18  25   7        0.11        2.34      6.08 o 
 -16  25   7        0.54       -5.40      6.42 o 
 -14  25   7       75.57       62.46      8.64 o 
 -12  25   7       23.58       19.77      7.36 o 
 -10  25   7      186.74      181.13      9.69 o 
  -8  25   7      137.94      142.96      7.55 o 
  -6  25   7      138.79      148.88     11.25 o 
  -4  25   7       74.81      100.12      7.91 o 
  -2  25   7      296.99      311.29      9.32 o 
   0  25   7      317.99      357.13     10.78 o 
   2  25   7       60.74       50.15      7.93 o 
   4  25   7      106.94      105.86      8.98 o 
   6  25   7       25.09       12.57      6.29 o 
   8  25   7        0.31       -1.72      5.82 o 
  10  25   7       11.08       14.95      7.36 o 
  12  25   7       14.87       13.36      5.96 o 
  14  25   7       42.77       33.87      5.77 o 
  16  25   7        2.45       -1.50      5.31 o 
  18  25   7       73.42       71.58      5.73 o 
  20  25   7       17.52       21.07      4.30 o 
  22  25   7       18.30       21.07      6.08 o 
 -19  26   7        1.60       -3.51      7.45 o 
 -17  26   7        0.36       -5.83      5.83 o 
 -15  26   7       25.94       30.09     11.94 o 
 -13  26   7       52.64       54.13      8.02 o 
 -11  26   7      194.75      202.15     10.00 o 
  -9  26   7        0.27       -4.27      6.79 o 
  -7  26   7        2.57       -6.22      7.09 o 
  -5  26   7        6.36        1.73      7.20 o 
  -3  26   7       53.24       44.51      7.23 o 
  -1  26   7       12.39        9.46      6.20 o 
   1  26   7       44.04       32.46      7.94 o 
   3  26   7       16.76       35.51      7.79 o 
   5  26   7        6.41        6.77      7.20 o 
   7  26   7       74.74       76.70      9.63 o 
   9  26   7      107.44      120.38     11.13 o 
  11  26   7      149.35      161.76      7.79 o 
  13  26   7       17.74       22.07      6.11 o 
  15  26   7       24.03       22.82      5.73 o 
  17  26   7        9.01        6.50      5.11 o 
  19  26   7       28.36       34.18      4.93 o 
  21  26   7       10.16       -1.76      7.45 o 
 -18  27   7        2.53        3.51      7.45 o 
 -16  27   7        2.93        0.00      6.08 o 
 -14  27   7        3.33        4.01      5.96 o 
 -12  27   7        1.89        0.27      6.42 o 
 -10  27   7       54.76       63.45      7.75 o 
  -8  27   7        3.60       -2.96      7.36 o 
  -6  27   7       30.83       46.68      8.78 o 
  -4  27   7        4.72       21.07     11.59 o 
  -2  27   7       93.17       93.78      8.78 o 
   0  27   7      106.73      105.53     13.18 o 
   2  27   7       37.34       62.68     10.14 o 
   4  27   7       18.99       12.87      8.11 o 
   6  27   7       28.15       12.29     22.82 o 
   8  27   7      115.39      112.95     11.88 o 
  10  27   7      179.52      195.40      9.42 o 
  12  27   7       28.31       31.15      5.91 o 
  14  27   7       60.13       60.99      5.73 o 
  16  27   7        0.44       -1.76      4.30 o 
  18  27   7        2.61        4.92      4.71 o 
 -17  28   7       49.72       59.68     10.53 o 
 -15  28   7       11.17       10.53      7.45 o 
 -13  28   7       84.05       96.33      8.11 o 
 -11  28   7       28.61       38.81      8.11 o 
  -9  28   7      130.10      162.40     12.20 o 
  -7  28   7       44.43       59.98      8.78 o 
  -5  28   7       64.21       78.11      8.78 o 
  -3  28   7        5.99       -9.30      9.30 o 
  -1  28   7       67.36       46.39      8.22 o 
   1  28   7      113.18      133.48     16.57 o 
   3  28   7       81.86       88.99     10.14 o 
   5  28   7       10.01        8.19      8.11 o 
   7  28   7       19.51       19.31      7.02 o 
   9  28   7       24.28       28.09      6.28 o 
  11  28   7        3.61       -2.19      5.84 o 
  13  28   7        6.47        1.44      4.65 o 
  15  28   7       84.37       85.99      5.73 o 
  17  28   7        1.35       -1.40      4.71 o 
 -16  29   7        0.94       -7.02      7.02 o 
 -14  29   7       45.40       39.76      6.08 o 
 -12  29   7        0.07       -3.51      6.62 o 
 -10  29   7       63.24       64.66      8.11 o 
  -8  29   7        7.12       -5.97      7.23 o 
  -6  29   7       23.19       21.94      7.02 o 
  -4  29   7        0.09       -3.51      7.02 o 
  -2  29   7       27.77       44.11      7.09 o 
   0  29   7       70.43       64.36      8.22 o 
   2  29   7        1.94        0.00      8.11 o 
   4  29   7       44.17       51.88      8.92 o 
   6  29   7       21.68       24.58      9.93 o 
   8  29   7       11.14       11.61      6.42 o 
  10  29   7       32.65       40.88      6.28 o 
  12  29   7       27.57       29.92      6.50 o 
  14  29   7       10.69       16.61      4.30 o 
  16  29   7        4.78        7.02      4.71 o 
 -13  30   7       10.77        9.36      6.08 o 
 -11  30   7       33.16       39.34      7.23 o 
  -9  30   7        1.13        3.51      6.08 o 
  -7  30   7       11.11       16.38      8.11 o 
  -5  30   7        0.04       -1.76      7.02 o 
  -3  30   7        0.27       -3.51      7.02 o 
  -1  30   7        0.03        3.51      6.28 o 
   1  30   7        3.96        6.14      7.02 o 
   3  30   7        0.21       16.15      7.23 o 
   5  30   7        9.07       13.54      8.43 o 
   7  30   7        0.55       -5.27      7.45 o 
   9  30   7       10.25        7.90      5.57 o 
  11  30   7       12.49        7.72      4.71 o 
  13  30   7        0.88       -1.40      4.71 o 
 -12  31   7        0.00       -7.02      7.02 o 
 -10  31   7       27.65       31.60      6.08 o 
  -8  31   7        3.18       14.04      6.08 o 
  -6  31   7       28.44       24.58      9.10 o 
  -4  31   7        0.02        5.85      7.72 o 
  -2  31   7       48.60       56.68      9.12 o 
   0  31   7        7.56        3.26      5.96 o 
   2  31   7       16.18        7.72      6.08 o 
   4  31   7        1.42        4.39      5.27 o 
   6  31   7        4.26        3.51      7.45 o 
   8  31   7        5.59        5.27      7.45 o 
  10  31   7       30.78       22.69      6.55 o 
  12  31   7        1.69       -3.51      5.84 o 
  -9  32   7        0.27        0.00      6.08 o 
  -7  32   7        2.01        7.02      6.08 o 
  -5  32   7        3.56       -4.68      6.08 o 
  -3  32   7        9.71        8.19      6.08 o 
  -1  32   7       88.76       98.14     12.62 o 
   1  32   7       19.08       19.31      5.27 o 
   3  32   7        3.93       -4.39     10.64 o 
   5  32   7        0.52        0.00      7.45 o 
   7  32   7        1.65       -3.51      7.45 o 
   9  32   7        5.32       19.31      7.45 o 
  -6  33   7        0.75        0.00     10.53 o 
  -4  33   7        2.17        4.21      5.84 o 
  -2  33   7        0.26        1.76     12.29 o 
   0  33   7       27.32       15.80      8.78 o 
   2  33   7        1.21        3.51      6.08 o 
   4  33   7        9.47        5.27     12.29 o 
   0   0   8    72017.95    90167.08   1019.04 o 
   1   1   8     7141.89     8922.24     45.65 o 
   0   2   8      945.40      928.69      6.91 o 
   2   2   8      363.32      356.66      3.92 o 
  -1   3   8    31789.60    36682.95    180.48 o 
   1   3   8      429.93      490.70      4.38 o 
   3   3   8     3365.76     3110.60     16.58 o 
  -2   4   8       58.48       49.20      1.64 o 
   0   4   8      692.30      725.98      5.79 o 
   2   4   8      131.36       92.17      2.52 o 
   4   4   8    12729.76    15868.67     80.82 o 
  -3   5   8    12625.42    14366.15     73.23 o 
  -1   5   8      645.85      878.40      6.96 o 
   1   5   8     1030.51     1081.82      9.02 o 
   3   5   8     5996.25     6132.58     34.76 o 
   5   5   8     8191.46     8560.62     47.59 o 
  -4   6   8      262.30      241.43      4.17 o 
  -2   6   8      274.06      282.38      4.66 o 
   0   6   8     2001.51     2150.81     12.76 o 
   2   6   8      339.86      372.72      4.27 o 
   4   6   8      387.18      425.10      5.87 o 
   6   6   8        0.01        2.69      2.48 o 
  -5   7   8     2247.82     2028.90     16.83 o 
  -3   7   8        1.21       12.72      2.16 o 
  -1   7   8    12159.42    12338.83     66.41 o 
   1   7   8     2675.38     2736.29     16.85 o 
   3   7   8     2143.15     1652.37     13.03 o 
   5   7   8    17654.47    18619.70    104.89 o 
   7   7   8       76.21       43.67      3.44 o 
  -6   8   8     1172.19     1258.39     13.04 o 
  -4   8   8     2194.17     2553.09     18.79 o 
  -2   8   8        1.26        5.13      2.06 o 
   0   8   8      435.98      592.36      6.72 o 
   2   8   8        1.02       -1.32      2.07 o 
   4   8   8     4060.74     4501.40     30.42 o 
   6   8   8       38.65       42.18      3.64 o 
   8   8   8      962.10      945.65     14.13 o 
  -7   9   8     4768.92     4740.15     34.81 o 
  -5   9   8    12114.19    12444.74     71.46 o 
  -3   9   8     1060.60     1161.07     11.27 o 
  -1   9   8     7598.38     8406.44     46.19 o 
   1   9   8      303.43      377.52      6.70 o 
   3   9   8      108.61      117.11      4.32 o 
   5   9   8      943.29      843.17     10.73 o 
   7   9   8      288.04      317.47      7.51 o 
   9   9   8     2690.33     2582.97     18.14 o 
  -8  10   8     3170.63     2994.82     20.01 o 
  -6  10   8      215.06      207.33      4.99 o 
  -4  10   8     3057.08     2855.17     22.35 o 
  -2  10   8        7.06       19.78      2.96 o 
   0  10   8     2303.95     2245.38     19.47 o 
   2  10   8      480.14      556.10      9.00 o 
   4  10   8       23.73       28.11      3.61 o 
   6  10   8        4.09        2.75      3.74 o 
   8  10   8       11.35       17.27      3.31 o 
  10  10   8      217.20      190.15      5.20 o 
  -9  11   8     4009.29     3742.47     25.07 o 
  -7  11   8       79.25       74.21      3.67 o 
  -5  11   8     1068.18      799.30      8.72 o 
  -3  11   8      144.64      120.22      4.65 o 
  -1  11   8        4.38       45.74      3.96 o 
   1  11   8     1076.59      945.92     12.29 o 
   3  11   8     1150.39      873.11     11.88 o 
   5  11   8     7364.94     7287.78     45.07 o 
   7  11   8     2222.19     1918.57     14.19 o 
   9  11   8     1142.99     1088.89     10.82 o 
  11  11   8     2204.12     1971.42     17.51 o 
 -10  12   8        0.07       -2.41      3.87 o 
  -8  12   8     1524.84     1455.34     13.76 o 
  -6  12   8      254.25      306.56      6.02 o 
  -4  12   8      877.66      935.46     10.34 o 
  -2  12   8     1489.95     1338.34     13.19 o 
   0  12   8      547.71      558.26      8.69 o 
   2  12   8      746.26      515.97      7.70 o 
   4  12   8       83.26       57.75      3.60 o 
   6  12   8     1152.63      936.21      9.62 o 
   8  12   8     1368.85     1327.38     12.01 o 
  10  12   8     6568.36     6353.55     38.29 o 
  12  12   8      428.63      448.94      9.29 o 
 -11  13   8      432.04      414.50      8.93 o 
  -9  13   8     1398.70     1320.37     13.74 o 
  -7  13   8     1624.40     1474.23     14.61 o 
  -5  13   8     5580.75     5598.82     34.53 o 
  -3  13   8       29.90       67.26      4.35 o 
  -1  13   8     3569.56     3731.28     26.91 o 
   1  13   8     2354.29     2601.47     18.38 o 
   3  13   8        0.29        3.15      3.06 o 
   5  13   8      705.45      783.92      9.10 o 
   7  13   8       10.99       12.57      3.45 o 
   9  13   8      136.94      150.94      5.01 o 
  11  13   8     1040.60     1014.83     12.13 o 
  13  13   8       43.41       41.46      7.25 o 
 -12  14   8     1061.77     1001.24     18.58 o 
 -10  14   8      163.53      157.30      7.78 o 
  -8  14   8       21.97       20.95      4.35 o 
  -6  14   8       97.72       84.67      5.27 o 
  -4  14   8       52.80       47.98      4.28 o 
  -2  14   8       85.76       96.78      4.80 o 
   0  14   8       38.47       52.77      5.11 o 
   2  14   8       31.99       37.13      3.65 o 
   4  14   8      855.24      858.62     10.37 o 
   6  14   8      225.85      221.13      5.90 o 
   8  14   8      155.80      147.02      5.24 o 
  10  14   8      318.42      314.69      8.67 o 
  12  14   8       30.88       27.71      7.26 o 
  14  14   8      121.06      130.18      8.50 o 
 -13  15   8      735.03      755.24     15.64 o 
 -11  15   8     1147.05     1119.60     19.50 o 
  -9  15   8     1814.25     1838.37     21.50 o 
  -7  15   8      208.99      223.12      8.27 o 
  -5  15   8      148.03      175.17      7.20 o 
  -3  15   8      256.73      252.61      6.77 o 
  -1  15   8      214.23      186.23      6.05 o 
   1  15   8      901.58      871.88     10.63 o 
   3  15   8        2.22        6.02      3.56 o 
   5  15   8     4356.96     4286.42     29.58 o 
   7  15   8      346.31      355.68      7.56 o 
   9  15   8      546.20      557.04     12.77 o 
  11  15   8      813.87      775.42     15.33 o 
  13  15   8      347.55      355.35     10.53 o 
  15  15   8      631.08      633.52     17.90 o 
 -14  16   8       13.92       21.98      7.07 o 
 -12  16   8      674.96      679.92     15.92 o 
 -10  16   8        0.01        2.51      6.63 o 
  -8  16   8      650.90      657.67     17.91 o 
  -6  16   8      192.27      199.21      8.06 o 
  -4  16   8      581.69      627.68     10.54 o 
  -2  16   8      813.90      852.42     13.41 o 
   0  16   8      132.53      147.13      5.80 o 
   2  16   8       22.34       17.05      4.04 o 
   4  16   8      189.10      214.05      6.26 o 
   6  16   8       33.34       32.93      4.43 o 
   8  16   8        1.57       -3.33      5.52 o 
  10  16   8      900.46      855.22     17.42 o 
  12  16   8       72.01       67.27      7.96 o 
  14  16   8        9.65        1.30      6.46 o 
  16  16   8       37.11       36.43      5.23 o 
 -15  17   8       42.91       46.88      5.23 o 
 -13  17   8       67.96       66.15      8.00 o 
 -11  17   8       49.08       49.88      7.96 o 
  -9  17   8      286.14      250.81     12.56 o 
  -7  17   8      500.02      504.96     15.70 o 
  -5  17   8     1807.75     1782.22     27.39 o 
  -3  17   8      123.19      118.96      7.67 o 
  -1  17   8     1156.07     1141.79     15.28 o 
   1  17   8     1092.46     1103.47     14.07 o 
   3  17   8       79.38       79.90      5.54 o 
   5  17   8      414.20      402.89     10.19 o 
   7  17   8       70.23       56.69     10.07 o 
   9  17   8      130.17      127.24      9.29 o 
  11  17   8       13.44        9.98      7.30 o 
  13  17   8       12.77       15.42     11.09 o 
  15  17   8       49.51       35.72      5.16 o 
  17  17   8       14.82       15.29      5.27 o 
 -16  18   8      108.77      125.22      5.70 o 
 -14  18   8      258.78      243.61      7.16 o 
 -12  18   8       98.61      106.37     11.34 o 
 -10  18   8      484.99      482.68     16.59 o 
  -8  18   8      330.10      336.24     17.12 o 
  -6  18   8      490.57      493.07     15.98 o 
  -4  18   8      193.90      207.85     11.26 o 
  -2  18   8       86.58       94.94      9.23 o 
   0  18   8      131.54      154.98      9.65 o 
   2  18   8      391.65      405.25     11.31 o 
   4  18   8     1169.09     1227.62     20.26 o 
   6  18   8       19.91       32.56      6.74 o 
   8  18   8      182.31      213.64      9.57 o 
  10  18   8       17.45       20.06      7.72 o 
  12  18   8        5.60       28.09      7.96 o 
  14  18   8      106.42      107.76      5.66 o 
  16  18   8       11.18       21.83      5.13 o 
  18  18   8        6.53        2.41      5.28 o 
 -17  19   8       91.53       90.92      5.69 o 
 -15  19   8       95.63       96.36      5.65 o 
 -13  19   8      767.03      734.36     13.17 o 
 -11  19   8       32.39       39.24      9.68 o 
  -9  19   8     1400.08     1390.47     27.93 o 
  -7  19   8       69.28       78.85      9.96 o 
  -5  19   8      226.27      223.30     19.76 o 
  -3  19   8      213.34      220.78     12.19 o 
  -1  19   8       67.02       74.58      9.01 o 
   1  19   8       38.26       40.67      7.72 o 
   3  19   8      114.87      124.94      8.32 o 
   5  19   8      363.00      351.06     11.94 o 
   7  19   8       13.10        9.55      6.90 o 
   9  19   8       47.24       48.30      8.46 o 
  11  19   8        0.94       -1.80      7.12 o 
  13  19   8        0.42       -4.59      4.59 o 
  15  19   8        0.48       -0.14      5.12 o 
  17  19   8        3.25       -0.78      5.21 o 
  19  19   8       20.20       23.09      8.90 o 
 -18  20   8      163.86      169.34      8.30 o 
 -16  20   8      133.60      139.18      7.28 o 
 -14  20   8       60.81       64.65      6.99 o 
 -12  20   8       16.99        9.97      6.74 o 
 -10  20   8      203.55      207.72     15.04 o 
  -8  20   8      411.86      381.79     19.92 o 
  -6  20   8      532.24      539.15     24.32 o 
  -4  20   8       35.83       39.62      9.42 o 
  -2  20   8      106.65      123.83     12.73 o 
   0  20   8        3.25        6.38      7.79 o 
   2  20   8      539.21      551.19     13.48 o 
   4  20   8      183.04      181.98      9.41 o 
   6  20   8      439.07      471.29     13.02 o 
   8  20   8      169.97      213.03     12.00 o 
  10  20   8       18.32        8.37      7.12 o 
  12  20   8       32.00       21.38      4.77 o 
  14  20   8      218.91      234.30      6.73 o 
  16  20   8      131.96      136.14      6.64 o 
  18  20   8      182.79      180.35      8.64 o 
  20  20   8      100.81      112.48      7.36 o 
 -19  21   8       57.28       73.26      7.85 o 
 -17  21   8        0.17       -5.69      5.91 o 
 -15  21   8       86.79       93.83      7.53 o 
 -13  21   8       21.86       17.85      6.56 o 
 -11  21   8      201.11      192.88      7.37 o 
  -9  21   8       34.64       24.13      8.57 o 
  -7  21   8       53.54       41.48     11.66 o 
  -5  21   8      527.36      516.63     23.31 o 
  -3  21   8      959.02     1003.44     23.49 o 
  -1  21   8      324.11      332.51     14.70 o 
   1  21   8     1331.55     1368.69     27.29 o 
   3  21   8       51.41       64.44      8.32 o 
   5  21   8      612.85      637.03     18.08 o 
   7  21   8       28.90       19.08      6.86 o 
   9  21   8      195.12      180.82      6.30 o 
  11  21   8        4.39        1.77      4.85 o 
  13  21   8        5.87       -3.25      4.40 o 
  15  21   8       21.90       25.28      5.81 o 
  17  21   8        0.35        2.70      6.58 o 
  19  21   8       31.13       30.93      7.44 o 
  21  21   8       14.04       18.58      6.52 o 
 -20  22   8      116.87      117.40      8.78 o 
 -18  22   8        5.20       14.63      6.52 o 
 -16  22   8       83.79       88.40      8.78 o 
 -14  22   8       22.95       19.89      6.17 o 
 -12  22   8       23.62       34.35      5.59 o 
 -10  22   8        3.68        4.05      6.06 o 
  -8  22   8      184.38      190.96      8.70 o 
  -6  22   8       25.85        6.04      6.35 o 
  -4  22   8       19.94       30.43     10.00 o 
  -2  22   8      387.72      392.17     15.98 o 
   0  22   8        0.44        5.67      9.03 o 
   2  22   8      270.62      283.88     15.80 o 
   4  22   8      324.19      326.13     12.65 o 
   6  22   8      612.94      598.16     10.64 o 
   8  22   8       35.31       26.40      5.05 o 
  10  22   8      365.51      349.74      7.36 o 
  12  22   8       14.33       12.26      5.57 o 
  14  22   8       24.60       19.94      5.52 o 
  16  22   8        0.58       -7.44      7.44 o 
  18  22   8       24.80       31.76      7.09 o 
  20  22   8       24.01       29.76      6.28 o 
  22  22   8       13.22       13.07      6.42 o 
 -21  23   8       10.36        9.83     11.66 o 
 -19  23   8       64.73       74.33     10.82 o 
 -17  23   8        6.75        1.29      7.60 o 
 -15  23   8        0.38        2.63      7.02 o 
 -13  23   8      155.22      158.16      8.71 o 
 -11  23   8       26.65       25.84      6.25 o 
  -9  23   8      274.38      285.09     11.71 o 
  -7  23   8      119.69      142.85      9.95 o 
  -5  23   8       42.93       35.79      6.90 o 
  -3  23   8      272.16      290.97      8.71 o 
  -1  23   8        5.74        8.96      5.54 o 
   1  23   8       79.07       87.72      7.58 o 
   3  23   8        4.68       -5.68      5.68 o 
   5  23   8       54.84       45.60      5.68 o 
   7  23   8       58.68       61.38      5.73 o 
   9  23   8       82.26       87.17      6.12 o 
  11  23   8      104.59      121.77      6.05 o 
  13  23   8        2.93       11.81      4.95 o 
  15  23   8       83.38       93.34      7.79 o 
  17  23   8        9.89       19.69      6.79 o 
  19  23   8       19.93       31.93      6.28 o 
  21  23   8       36.61       39.27      5.39 o 
  23  23   8        2.05       -0.70      4.71 o 
 -22  24   8       10.06       10.53      5.27 o 
 -20  24   8        2.93       -5.27     15.80 o 
 -18  24   8        1.52       -2.26      5.96 o 
 -16  24   8        0.17       -2.70      7.37 o 
 -14  24   8       19.05        6.10      7.36 o 
 -12  24   8       61.40       54.35      9.12 o 
 -10  24   8        6.16       -0.85      6.08 o 
  -8  24   8       34.07       28.49      6.74 o 
  -6  24   8       45.59       38.51      7.00 o 
  -4  24   8        3.73       -0.49      7.68 o 
  -2  24   8      258.86      244.61      8.12 o 
   0  24   8        0.07        3.05      5.38 o 
   2  24   8      112.60      108.32      7.41 o 
   4  24   8      148.96      155.58      8.74 o 
   6  24   8       34.01       33.97      6.14 o 
   8  24   8       52.86       61.98      6.63 o 
  10  24   8       64.69       56.54      5.53 o 
  12  24   8       58.11       56.91      6.78 o 
  14  24   8        9.64        4.10      6.16 o 
  16  24   8      173.69      175.11      7.30 o 
  18  24   8        1.15        7.61      5.73 o 
  20  24   8        6.22       -0.61      4.47 o 
  22  24   8        0.88       -2.93      4.97 o 
 -21  25   8       10.55        7.02      7.45 o 
 -19  25   8       21.08        7.02      7.45 o 
 -17  25   8       67.61       70.35      7.02 o 
 -15  25   8       54.03       68.03      8.61 o 
 -13  25   8      232.74      235.04     10.53 o 
 -11  25   8       84.89       81.10      8.11 o 
  -9  25   8      220.22      247.86      8.76 o 
  -7  25   8       11.31        5.75      6.80 o 
  -5  25   8       27.09       27.11      7.21 o 
  -3  25   8      269.36      274.31      9.62 o 
  -1  25   8       74.78       71.51      6.36 o 
   1  25   8      211.42      200.94     13.08 o 
   3  25   8      356.59      370.95     12.45 o 
   5  25   8       76.99       72.71      7.11 o 
   7  25   8      193.06      210.58      8.29 o 
   9  25   8       14.15       16.71      6.29 o 
  11  25   8      117.75      133.53      7.30 o 
  13  25   8        6.20        4.39      5.77 o 
  15  25   8        2.26        7.64      5.45 o 
  17  25   8        3.72       -0.59      5.73 o 
  19  25   8        0.00       -2.34      4.30 o 
  21  25   8       22.51       18.72      4.30 o 
 -20  26   8       14.95        7.02      7.45 o 
 -18  26   8       29.39       31.94      5.57 o 
 -16  26   8        3.90        8.28      5.96 o 
 -14  26   8        0.06       -2.11      7.23 o 
 -12  26   8       47.85       38.53      7.36 o 
 -10  26   8        1.33        7.18      7.09 o 
  -8  26   8       20.67       24.94      9.87 o 
  -6  26   8        4.24        3.92      8.22 o 
  -4  26   8       17.37       10.45      6.81 o 
  -2  26   8       13.95       18.33      6.40 o 
   0  26   8       44.11       54.87      7.04 o 
   2  26   8        4.25       -7.66     10.47 o 
   4  26   8       20.48       15.28      7.20 o 
   6  26   8       86.26       93.45     12.15 o 
   8  26   8        5.53        0.00      7.09 o 
  10  26   8       95.29      111.87      8.03 o 
  12  26   8        0.05        2.78      5.91 o 
  14  26   8        2.16        3.51      5.73 o 
  16  26   8        6.60       17.55      5.73 o 
  18  26   8       16.73       14.78      6.04 o 
  20  26   8       26.11       38.32      7.40 o 
 -19  27   8       16.88        7.02     10.53 o 
 -17  27   8        0.04       -5.85      6.08 o 
 -15  27   8        0.56        4.68      9.38 o 
 -13  27   8       13.25        7.02      7.02 o 
 -11  27   8       19.51       19.31      7.02 o 
  -9  27   8        4.10        4.58      8.18 o 
  -7  27   8       45.73       56.02      7.44 o 
  -5  27   8       27.76       12.42     10.31 o 
  -3  27   8      134.28      148.64     12.69 o 
  -1  27   8      153.96      173.77     10.00 o 
   1  27   8       31.27       17.81      8.64 o 
   3  27   8      216.42      253.01     12.16 o 
   5  27   8       21.13       25.75      8.11 o 
   7  27   8       43.39       32.72      7.36 o 
   9  27   8       17.74       23.41      6.52 o 
  11  27   8       14.47       15.80      7.55 o 
  13  27   8        3.36       -1.85      5.39 o 
  15  27   8        0.45       -0.92      4.47 o 
  17  27   8        0.94        0.70      4.71 o 
  19  27   8        0.00        3.51      4.71 o 
 -16  28   8        4.91       -6.62      6.62 o 
 -14  28   8       34.86       40.28      6.58 o 
 -12  28   8       25.19       23.70      7.02 o 
 -10  28   8        1.11        6.14      7.02 o 
  -8  28   8        1.16       -1.76      7.02 o 
  -6  28   8        2.34        4.88      7.75 o 
  -4  28   8        1.47       -3.26     13.30 o 
  -2  28   8      268.06      268.24     12.74 o 
   0  28   8       26.85       27.50      8.78 o 
   2  28   8        1.37       -3.51      8.11 o 
   4  28   8        3.88       -7.02      8.11 o 
   6  28   8        9.03       14.04      9.93 o 
   8  28   8       41.51       27.21      7.02 o 
  10  28   8       46.90       51.01      6.28 o 
  12  28   8       17.20       35.26      8.44 o 
  14  28   8        0.89        1.17      4.71 o 
  16  28   8        0.01       11.70      4.30 o 
  18  28   8        0.19       -1.76      5.27 o 
 -15  29   8       31.62       26.33      7.45 o 
 -13  29   8       78.98       88.97      8.11 o 
 -11  29   8       32.07       33.09      7.23 o 
  -9  29   8       91.52       87.12      8.64 o 
  -7  29   8        1.89        7.02      7.02 o 
  -5  29   8        9.28        9.24      7.36 o 
  -3  29   8       58.89       60.94      8.22 o 
  -1  29   8       32.83       26.24      7.36 o 
   1  29   8       10.94       -2.81      8.11 o 
   3  29   8       86.71       75.11      8.64 o 
   5  29   8        0.50        5.85      8.11 o 
   7  29   8       44.07       47.98      9.93 o 
   9  29   8        1.73        7.02      7.60 o 
  11  29   8       37.77       47.31      7.54 o 
  13  29   8       14.41       12.64      4.71 o 
  15  29   8        0.10       -3.78      3.91 o 
 -14  30   8        2.92        5.27      7.45 o 
 -12  30   8       30.07       29.47      6.08 o 
 -10  30   8        2.28        0.00      6.08 o 
  -8  30   8        0.12       -2.87      8.43 o 
  -6  30   8        0.51       -7.02     11.59 o 
  -4  30   8       39.62       31.88      7.02 o 
  -2  30   8        0.68        7.90      7.85 o 
   0  30   8       47.34       49.34      7.02 o 
   2  30   8        3.54        7.37      7.23 o 
   4  30   8        0.09       -1.92      6.58 o 
   6  30   8        0.77        1.76      7.45 o 
   8  30   8       10.92        8.78      7.45 o 
  10  30   8        1.60        7.90      5.27 o 
  12  30   8        0.15        1.40      4.71 o 
  14  30   8       23.95       20.33      7.09 o 
 -11  31   8        5.62        7.02      6.08 o 
  -9  31   8        3.65       -6.62      6.62 o 
  -7  31   8        6.92       -1.17      6.08 o 
  -5  31   8       10.19        2.34      6.08 o 
  -3  31   8       37.30       41.10      7.02 o 
  -1  31   8       34.80       40.00      7.02 o 
   1  31   8        7.44       13.11      5.58 o 
   3  31   8       57.43       71.81      9.08 o 
   5  31   8        3.64       -1.17      6.08 o 
   7  31   8        9.19       19.31      7.45 o 
   9  31   8       12.61       14.04     10.53 o 
  11  31   8       11.57        6.63      4.60 o 
  -8  32   8        5.68        3.51      6.08 o 
  -6  32   8       20.49       16.38      7.72 o 
  -4  32   8        2.23       10.53      8.28 o 
  -2  32   8       11.08        8.19      6.08 o 
   0  32   8       19.32       23.17      9.60 o 
   2  32   8       32.24       31.42      5.27 o 
   4  32   8        4.79        0.00      5.27 o 
   6  32   8        0.38        3.51      7.45 o 
   8  32   8        9.78       12.29      7.45 o 
  -5  33   8       15.01       14.04     10.53 o 
  -3  33   8        0.81        0.70      5.84 o 
  -1  33   8        4.65        2.81     12.29 o 
   1  33   8       14.63       12.29      8.78 o 
   3  33   8        2.08       -3.51     10.53 o 
   5  33   8       13.78       31.60     10.53 o 
   0   1   9      356.00      205.39      2.76 o 
  -1   2   9     6977.82     7664.68     38.73 o 
   1   2   9     6848.43     7916.15     41.21 o 
  -2   3   9    35314.06    39389.42    187.62 o 
   0   3   9     3428.18     3521.20     20.75 o 
   2   3   9      644.24      687.39      5.62 o 
  -3   4   9      263.18      186.81      3.00 o 
  -1   4   9      237.86      262.53      3.44 o 
   1   4   9      136.54       86.96      2.20 o 
   3   4   9       29.31       22.19      1.48 o 
  -4   5   9     1710.65     1633.83     11.11 o 
  -2   5   9      316.60      282.38      3.71 o 
   0   5   9      314.28      185.86      2.79 o 
   2   5   9     7033.71     7817.66     41.35 o 
   4   5   9      136.75      188.29      3.45 o 
  -5   6   9     1562.96     1546.79     13.34 o 
  -3   6   9       74.19      140.95      3.21 o 
  -1   6   9       49.95       27.51      2.07 o 
   1   6   9     2279.98     2337.30     14.97 o 
   3   6   9     3182.39     3488.86     21.85 o 
   5   6   9       70.60      150.71      4.73 o 
  -6   7   9       26.61       36.43      2.93 o 
  -4   7   9     1131.90     1210.29     10.21 o 
  -2   7   9     6338.07     6788.38     38.74 o 
   0   7   9      848.37      776.48      6.73 o 
   2   7   9      384.69      479.83      6.14 o 
   4   7   9      325.71      515.59      7.34 o 
   6   7   9      163.21      117.24      5.04 o 
  -7   8   9        5.41       12.04      3.31 o 
  -5   8   9     1882.84     1971.30     15.41 o 
  -3   8   9      394.21      393.25      6.00 o 
  -1   8   9     4376.10     4971.05     30.09 o 
   1   8   9       27.78       34.45      2.57 o 
   3   8   9     1784.42     1914.80     16.67 o 
   5   8   9     1073.74     1142.56     13.37 o 
   7   8   9     2357.69     2364.52     21.58 o 
  -8   9   9     2939.89     2918.34     18.79 o 
  -6   9   9       24.21       25.03      3.52 o 
  -4   9   9     4094.03     3719.70     26.36 o 
  -2   9   9        8.08       36.39      2.91 o 
   0   9   9     1422.65     1100.35     11.16 o 
   2   9   9     4727.01     4517.22     28.78 o 
   4   9   9     1435.68     1431.06     14.47 o 
   6   9   9     3791.86     3605.73     30.92 o 
   8   9   9      458.93      460.34      6.68 o 
  -9  10   9      599.25      623.50      7.87 o 
  -7  10   9     1788.53     1805.07     14.02 o 
  -5  10   9        9.04        9.61      2.96 o 
  -3  10   9     1524.95     1621.85     15.75 o 
  -1  10   9     1009.43     1058.93     12.68 o 
   1  10   9     2989.65     3176.58     24.96 o 
   3  10   9      155.63       96.53      4.32 o 
   5  10   9        0.56       -2.26      4.45 o 
   7  10   9     2319.53     2175.55     15.99 o 
   9  10   9       21.45       19.25      3.28 o 
 -10  11   9     2045.26     1926.42     17.41 o 
  -8  11   9     7288.82     6911.45     38.45 o 
  -6  11   9      433.23      396.72      5.88 o 
  -4  11   9     4918.09     4526.69     29.82 o 
  -2  11   9      647.78      806.52     11.20 o 
   0  11   9        5.04       17.02      3.36 o 
   2  11   9     1624.72     1410.00     15.84 o 
   4  11   9      192.85      237.21      5.92 o 
   6  11   9     1881.14     1650.48     12.68 o 
   8  11   9      648.48      660.88      8.22 o 
  10  11   9     5878.93     5662.69     34.00 o 
 -11  12   9       29.11       35.45      4.80 o 
  -9  12   9      555.37      540.93      9.70 o 
  -7  12   9      405.47      422.32      7.11 o 
  -5  12   9     2159.26     2075.88     14.96 o 
  -3  12   9       78.21       74.32      4.03 o 
  -1  12   9     5212.29     5085.48     35.55 o 
   1  12   9       33.35       44.06      3.67 o 
   3  12   9     1928.19     1763.03     14.03 o 
   5  12   9      160.60      176.59      4.94 o 
   7  12   9     1475.45     1335.99     13.26 o 
   9  12   9      354.48      385.33      6.67 o 
  11  12   9     4253.32     4104.77     29.80 o 
 -12  13   9      391.71      395.65     11.94 o 
 -10  13   9       47.49       37.62      4.69 o 
  -8  13   9        4.39       13.85      3.93 o 
  -6  13   9        0.56        5.12      3.67 o 
  -4  13   9       42.63       42.12      3.77 o 
  -2  13   9        8.43       11.47      3.63 o 
   0  13   9      649.25      659.56      8.48 o 
   2  13   9     2218.31     2073.21     15.32 o 
   4  13   9       39.17       25.48      3.41 o 
   6  13   9     2817.45     2606.18     18.88 o 
   8  13   9     1571.90     1487.55     13.45 o 
  10  13   9      487.40      469.24      8.23 o 
  12  13   9      478.28      465.18     12.61 o 
 -13  14   9       30.64       14.43      6.46 o 
 -11  14   9     1753.93     1684.42     24.06 o 
  -9  14   9        0.88        3.46      4.05 o 
  -7  14   9       23.69       22.66      4.56 o 
  -5  14   9      786.68      769.09     12.19 o 
  -3  14   9      127.58      151.22      5.40 o 
  -1  14   9     2245.70     2236.32     17.80 o 
   1  14   9      220.82      256.90      5.74 o 
   3  14   9     1131.45     1100.94     11.54 o 
   5  14   9      444.57      445.77      7.52 o 
   7  14   9     1959.92     1972.36     16.47 o 
   9  14   9       59.91       52.89      4.28 o 
  11  14   9      673.91      672.23     12.60 o 
  13  14   9        2.62       -3.66      6.47 o 
 -14  15   9        0.63       -3.66      6.46 o 
 -12  15   9        1.17       -6.63      6.63 o 
 -10  15   9      358.39      372.49     12.57 o 
  -8  15   9      329.05      337.25      9.04 o 
  -6  15   9       23.67       24.83      5.40 o 
  -4  15   9       75.01       87.11      5.68 o 
  -2  15   9     1902.18     1829.70     17.30 o 
   0  15   9     1207.46     1106.36     13.04 o 
   2  15   9      266.95      251.96      6.38 o 
   4  15   9       72.14       60.53      4.40 o 
   6  15   9      225.00      202.11      6.31 o 
   8  15   9     1485.99     1458.63     15.76 o 
  10  15   9      543.99      562.16     12.69 o 
  12  15   9      115.79      105.95      7.48 o 
  14  15   9       87.03      102.16      8.00 o 
 -15  16   9      160.28      162.79      9.41 o 
 -13  16   9       70.41       66.27      7.85 o 
 -11  16   9      424.99      411.60     14.06 o 
  -9  16   9       49.65       34.85     10.47 o 
  -7  16   9     1900.66     1951.68     31.07 o 
  -5  16   9      215.16      215.76      7.93 o 
  -3  16   9      242.32      245.84      7.11 o 
  -1  16   9     1016.65     1040.21     14.27 o 
   1  16   9      715.62      748.65     11.07 o 
   3  16   9        2.12        0.60      4.08 o 
   5  16   9       15.47       21.76      4.24 o 
   7  16   9        5.05        2.64      5.23 o 
   9  16   9       10.93       15.01      6.33 o 
  11  16   9      946.48      917.97     16.88 o 
  13  16   9      205.84      202.34      9.75 o 
  15  16   9      115.09      109.51      8.84 o 
 -16  17   9       32.73       29.64      4.77 o 
 -14  17   9      181.30      173.08      9.57 o 
 -12  17   9       88.97       90.43      9.01 o 
 -10  17   9      555.28      558.30     15.98 o 
  -8  17   9      246.20      246.77     12.56 o 
  -6  17   9      521.23      549.28     19.15 o 
  -4  17   9       34.85       19.92      7.38 o 
  -2  17   9     1174.80     1181.69     17.93 o 
   0  17   9       29.21       36.07      5.61 o 
   2  17   9       29.80       32.48      4.70 o 
   4  17   9       43.06       30.93      6.21 o 
   6  17   9       13.11       22.04      6.33 o 
   8  17   9      612.23      603.18     13.79 o 
  10  17   9      312.10      281.46     11.50 o 
  12  17   9       93.15      102.75      9.88 o 
  14  17   9      343.22      315.86     13.33 o 
  16  17   9       36.61       27.16      4.94 o 
 -17  18   9      515.96      502.38      8.46 o 
 -15  18   9      175.34      178.37      5.99 o 
 -13  18   9       57.24       70.36      8.46 o 
 -11  18   9        2.91       25.75     12.87 o 
  -9  18   9      231.76      252.88     12.83 o 
  -7  18   9     1398.47     1471.46     27.93 o 
  -5  18   9     1303.90     1345.47     26.03 o 
  -3  18   9      833.84      850.16     18.37 o 
  -1  18   9     2488.69     2486.21     30.67 o 
   1  18   9      839.04      873.65     19.35 o 
   3  18   9     2143.81     2116.04     27.87 o 
   5  18   9     2363.11     2423.98     30.52 o 
   7  18   9     2486.75     2475.58     29.31 o 
   9  18   9      950.44      981.62     18.93 o 
  11  18   9     1057.27     1057.35     20.63 o 
  13  18   9      496.37      486.26     14.54 o 
  15  18   9      120.10      100.84      5.94 o 
  17  18   9       35.37       44.06      5.53 o 
 -18  19   9       29.06       21.44      5.36 o 
 -16  19   9       67.69       76.45      5.53 o 
 -14  19   9        6.86        6.83      5.93 o 
 -12  19   9      185.92      178.99     10.86 o 
 -10  19   9      286.22      287.06     14.13 o 
  -8  19   9       61.15       60.48      9.68 o 
  -6  19   9       20.58       16.07      9.03 o 
  -4  19   9      583.79      614.44     20.78 o 
  -2  19   9      288.60      287.94     12.36 o 
   0  19   9     2913.62     2963.54     35.24 o 
   2  19   9       49.99       37.15      6.90 o 
   4  19   9      971.99     1027.50     19.30 o 
   6  19   9      115.51      111.11      8.15 o 
   8  19   9     2688.57     2679.09     31.79 o 
  10  19   9      286.96      285.75     11.72 o 
  12  19   9      358.54      334.22      7.78 o 
  14  19   9       61.98       73.53      6.01 o 
  16  19   9       23.56       21.51      5.33 o 
  18  19   9       48.23       61.34      5.89 o 
 -19  20   9       45.21       39.44      6.85 o 
 -17  20   9        0.78        7.55      4.91 o 
 -15  20   9      129.82      124.77      7.69 o 
 -13  20   9        4.91       14.68      6.29 o 
 -11  20   9      124.40      125.03      7.15 o 
  -9  20   9       17.03        6.24      8.69 o 
  -7  20   9        0.16       -7.75      8.10 o 
  -5  20   9       77.66       56.71     11.31 o 
  -3  20   9      448.57      473.45     16.84 o 
  -1  20   9      519.39      509.47     17.27 o 
   1  20   9       14.14       15.06      7.31 o 
   3  20   9       57.98       55.43      8.01 o 
   5  20   9      197.52      220.58     10.39 o 
   7  20   9       54.08       56.45      7.85 o 
   9  20   9       82.44       80.69      8.84 o 
  11  20   9       79.22       79.89      5.02 o 
  13  20   9        4.13        1.33      4.97 o 
  15  20   9      386.00      390.64      8.54 o 
  17  20   9        0.96        2.93      6.00 o 
  19  20   9      122.13      132.69      9.79 o 
 -20  21   9      135.00      132.93      7.02 o 
 -18  21   9        3.67       13.17      6.11 o 
 -16  21   9      417.53      416.40     10.99 o 
 -14  21   9       73.72       77.10      7.87 o 
 -12  21   9      603.70      610.48     17.54 o 
 -10  21   9      122.02      135.52      7.96 o 
  -8  21   9        0.24        2.87      6.74 o 
  -6  21   9       31.83       23.24     10.31 o 
  -4  21   9       17.81       13.71     10.00 o 
  -2  21   9      240.59      227.86     13.44 o 
   0  21   9        0.13       -0.65      8.69 o 
   2  21   9        2.98       -0.96      7.79 o 
   4  21   9      142.92      151.33      9.62 o 
   6  21   9       51.85       33.79      7.25 o 
   8  21   9       87.78       72.51      5.95 o 
  10  21   9      136.44      121.74      5.95 o 
  12  21   9        2.53       -1.87      4.69 o 
  14  21   9      101.54      103.00      6.16 o 
  16  21   9        4.09        3.89      5.22 o 
  18  21   9      242.82      252.33      9.01 o 
  20  21   9        9.88       16.34      5.91 o 
 -21  22   9      113.32      103.62      7.36 o 
 -19  22   9       66.30       73.89      7.09 o 
 -17  22   9      237.35      243.27     10.94 o 
 -15  22   9      169.23      157.54     10.00 o 
 -13  22   9       18.03       16.64      6.25 o 
 -11  22   9       58.91       73.49      7.45 o 
  -9  22   9       26.74       31.74      6.74 o 
  -7  22   9      918.68      862.86     14.74 o 
  -5  22   9       79.17       81.77      7.53 o 
  -3  22   9      310.30      337.11     16.61 o 
  -1  22   9       61.61       60.30     10.27 o 
   1  22   9      246.97      262.72     14.45 o 
   3  22   9        8.70        5.77      7.86 o 
   5  22   9      596.71      588.16     12.79 o 
   7  22   9        4.81        5.92      4.72 o 
   9  22   9      122.08      130.42      5.73 o 
  11  22   9       27.39       21.84      5.12 o 
  13  22   9       84.57       86.14      5.74 o 
  15  22   9      211.63      203.13     11.25 o 
  17  22   9        0.04        3.78      8.11 o 
  19  22   9      126.27      134.20      7.85 o 
  21  22   9        9.83        2.19      5.84 o 
 -22  23   9        4.11       11.41      5.27 o 
 -20  23   9       15.75       11.63      5.84 o 
 -18  23   9       77.41       71.98      7.75 o 
 -16  23   9        2.25        3.51      7.02 o 
 -14  23   9        5.75       -7.36      7.36 o 
 -12  23   9        1.34        0.21      5.24 o 
 -10  23   9      250.15      251.98      8.88 o 
  -8  23   9       97.19      110.49     10.77 o 
  -6  23   9       49.50       52.61      7.18 o 
  -4  23   9        2.48       -4.43      6.13 o 
  -2  23   9       22.69       26.83      5.93 o 
   0  23   9      162.09      134.64      6.74 o 
   2  23   9       11.02        6.68      6.35 o 
   4  23   9        0.34       -0.78      5.30 o 
   6  23   9       59.09       49.49      5.16 o 
   8  23   9      575.43      553.28      9.52 o 
  10  23   9      143.40      140.72      6.53 o 
  12  23   9       46.66       41.23      5.23 o 
  14  23   9       61.03       66.87      7.20 o 
  16  23   9        7.25       13.21      7.44 o 
  18  23   9        0.00       -2.11      6.28 o 
  20  23   9       39.18       41.56      6.28 o 
  22  23   9        1.28        1.76      4.30 o 
 -23  24   9        6.01       10.53     10.53 o 
 -21  24   9        0.50       -1.76      8.78 o 
 -19  24   9        0.89        4.68      5.58 o 
 -17  24   9       11.64        8.78      9.63 o 
 -15  24   9       36.29       40.93      7.75 o 
 -13  24   9       27.80       19.03      7.36 o 
 -11  24   9       17.43       16.48      5.95 o 
  -9  24   9       70.76       77.54      7.46 o 
  -7  24   9        1.15       -0.91      6.35 o 
  -5  24   9       53.83       60.87      7.11 o 
  -3  24   9      190.22      192.55      8.61 o 
  -1  24   9       29.94       31.74      7.03 o 
   1  24   9        0.26       -2.79      6.11 o 
   3  24   9      171.81      156.04      8.61 o 
   5  24   9       73.14       74.18      5.85 o 
   7  24   9       20.84       15.92      5.33 o 
   9  24   9        7.35       -4.42      5.61 o 
  11  24   9       51.42       39.78      5.45 o 
  13  24   9        1.44       -2.96      5.97 o 
  15  24   9       81.18       80.26      6.16 o 
  17  24   9        0.08       -5.54      6.58 o 
  19  24   9        1.62        3.70      5.39 o 
  21  24   9       77.66       69.95      5.73 o 
  23  24   9        0.39       -5.27      7.45 o 
 -20  25   9        0.08       -1.76      7.45 o 
 -18  25   9       43.69       43.67      6.42 o 
 -16  25   9       30.49       41.65      7.02 o 
 -14  25   9        1.63       -7.02      7.02 o 
 -12  25   9       62.74       72.87      7.75 o 
 -10  25   9        1.69        8.30      7.09 o 
  -8  25   9       53.81       36.10      7.90 o 
  -6  25   9       48.61       34.60      6.60 o 
  -4  25   9        0.09       -1.50      6.13 o 
  -2  25   9        0.48       -4.45      6.11 o 
   0  25   9       19.61       20.36      5.63 o 
   2  25   9      136.46      153.35      9.89 o 
   4  25   9       56.98       52.61      7.58 o 
   6  25   9      258.08      278.56      8.43 o 
   8  25   9       45.73       47.14      6.90 o 
  10  25   9       10.36        7.02      7.44 o 
  12  25   9        0.78        1.32      5.77 o 
  14  25   9       27.17       32.74      5.96 o 
  16  25   9        5.06        5.27      5.73 o 
  18  25   9        3.91       -0.88      5.11 o 
  20  25   9       16.92       25.64      4.30 o 
  22  25   9        0.06       -7.02     10.53 o 
 -19  26   9       32.62       28.81      6.45 o 
 -17  26   9        3.27       10.53      5.27 o 
 -15  26   9       38.87       38.62      8.11 o 
 -13  26   9       51.82       54.25      7.02 o 
 -11  26   9        3.69        1.76      7.02 o 
  -9  26   9       60.91       75.58      7.44 o 
  -7  26   9      197.25      171.28     10.00 o 
  -5  26   9       61.34       69.75      7.55 o 
  -3  26   9       13.61       17.63      6.13 o 
  -1  26   9       57.51       75.95      7.11 o 
   1  26   9       12.50       17.60      6.40 o 
   3  26   9       37.03       54.48      7.79 o 
   5  26   9       69.01       60.79      9.35 o 
   7  26   9       20.00       34.70      8.22 o 
   9  26   9        1.34        3.66      6.52 o 
  11  26   9       28.64       35.16      7.72 o 
  13  26   9       15.02       16.38      5.73 o 
  15  26   9      126.57      139.99      7.17 o 
  17  26   9        0.83       -2.27      6.65 o 
  19  26   9       73.06       72.61      6.43 o 
 -18  27   9        3.31        5.27      5.27 o 
 -16  27   9        1.30       -2.34      6.08 o 
 -14  27   9        7.47       11.49      6.58 o 
 -12  27   9       25.60       35.99      7.02 o 
 -10  27   9       44.66       44.21      7.02 o 
  -8  27   9       12.60       23.94      7.09 o 
  -6  27   9       12.06       11.81      7.09 o 
  -4  27   9        0.15        1.17      7.75 o 
  -2  27   9        1.24       -7.75      7.75 o 
   0  27   9        6.08        4.25      9.63 o 
   2  27   9        2.24        1.76      8.64 o 
   4  27   9       61.63       43.75     12.86 o 
   6  27   9        5.40        7.90      7.02 o 
   8  27   9       41.59       43.12      6.52 o 
  10  27   9       75.59       91.89      7.85 o 
  12  27   9       23.89       24.94      5.91 o 
  14  27   9       24.27       15.62      5.23 o 
  16  27   9       64.57       71.15      6.28 o 
  18  27   9        0.04        5.62      4.71 o 
 -17  28   9       10.91        4.68      6.08 o 
 -15  28   9       37.86       53.34     10.09 o 
 -13  28   9       14.43       17.05      5.96 o 
 -11  28   9       12.09       23.70      7.02 o 
  -9  28   9        2.10        1.76      7.02 o 
  -7  28   9        3.86       -6.28      6.28 o 
  -5  28   9        3.40        5.91      7.36 o 
  -3  28   9      119.77      125.95     17.28 o 
  -1  28   9       81.55       77.35     10.14 o 
   1  28   9        7.22       11.70      8.11 o 
   3  28   9       25.95       42.48      8.11 o 
   5  28   9       76.23       68.63      9.30 o 
   7  28   9        0.82        4.39      7.02 o 
   9  28   9       13.30       13.60      5.84 o 
  11  28   9       22.30       13.17      6.06 o 
  13  28   9        8.14        7.90      5.11 o 
  15  28   9       21.36       25.97      4.47 o 
  17  28   9        5.41        7.02      4.71 o 
 -16  29   9        0.98        7.02     10.53 o 
 -14  29   9        0.64        5.85      6.08 o 
 -12  29   9        0.00        5.27      5.27 o 
 -10  29   9        0.01        4.56      7.23 o 
  -8  29   9      108.92      109.09      9.30 o 
  -6  29   9        3.54       -2.63      7.02 o 
  -4  29   9       30.59       33.49      9.12 o 
  -2  29   9       37.29       38.31      9.30 o 
   0  29   9       99.77      120.84     10.14 o 
   2  29   9        0.71        5.85      8.11 o 
   4  29   9       69.09       67.33      8.11 o 
   6  29   9        9.07       10.53      9.93 o 
   8  29   9        1.84        0.00      5.58 o 
  10  29   9       11.85        7.80      5.19 o 
  12  29   9        1.04        1.40      4.71 o 
  14  29   9        0.00       -2.93      4.30 o 
  16  29   9        6.45        9.65      5.27 o 
 -13  30   9        0.65        2.34      6.08 o 
 -11  30   9       10.02       11.70      6.08 o 
  -9  30   9        1.45       -4.68      7.17 o 
  -7  30   9        6.98       -6.62      6.62 o 
  -5  30   9        8.69       14.04      6.42 o 
  -3  30   9       18.40       26.33      7.02 o 
  -1  30   9        7.18       19.31      7.02 o 
   1  30   9       14.44       24.58      8.11 o 
   3  30   9        0.42        6.32      7.23 o 
   5  30   9        2.89        0.64      6.58 o 
   7  30   9        0.65       -3.51      7.45 o 
   9  30   9       25.15       27.22      5.58 o 
  11  30   9        4.31        3.51      4.92 o 
  13  30   9        0.74        7.02      4.71 o 
 -12  31   9        8.77        7.02     10.53 o 
 -10  31   9        3.98        7.02      6.08 o 
  -8  31   9        5.59       -1.17      6.08 o 
  -6  31   9        0.27        1.17      6.08 o 
  -4  31   9        1.60        0.88      5.27 o 
  -2  31   9        0.02        8.43      5.58 o 
   0  31   9        2.37       -0.96      6.58 o 
   2  31   9        0.00        3.51      5.27 o 
   4  31   9        8.56       14.04      5.27 o 
   6  31   9        3.52        3.51      7.45 o 
   8  31   9       36.90       35.46      7.45 o 
  10  31   9       24.72       27.21      5.27 o 
  12  31   9        1.02       -3.51      7.02 o 
  -9  32   9       11.32       12.29     12.29 o 
  -7  32   9        0.49        0.00      7.45 o 
  -5  32   9        0.36       -1.17      6.08 o 
  -3  32   9       32.39       29.47      6.08 o 
  -1  32   9       33.65       30.46      6.89 o 
   1  32   9        2.50       10.53      6.08 o 
   3  32   9        0.57       -5.27      5.27 o 
   5  32   9       30.65       36.95      7.45 o 
   7  32   9       19.84       26.79      8.78 o 
  -4  33   9        0.22       -5.84      5.84 o 
  -2  33   9        7.88        2.11      5.84 o 
   0  33   9       22.50       21.07      7.45 o 
   2  33   9        6.21       10.53     10.53 o 
   4  33   9       11.68        7.02     10.53 o 
   1   1  10    15995.75    18226.00     85.68 o 
   0   2  10     1128.29     1467.74      9.72 o 
   2   2  10     9096.08     9556.14     50.77 o 
  -1   3  10     2028.78     2409.56     14.22 o 
   1   3  10     1044.66      975.40      7.93 o 
   3   3  10      917.38     1040.00      7.26 o 
  -2   4  10     5590.62     6382.41     31.73 o 
   0   4  10     5758.02     7123.55     37.12 o 
   2   4  10      656.90      701.56      6.03 o 
   4   4  10       23.48       24.26      1.78 o 
  -3   5  10     9844.93    10357.13     48.61 o 
  -1   5  10     4625.79     5198.63     29.66 o 
   1   5  10    35744.90    38741.97    191.55 o 
   3   5  10        2.29        4.79      1.77 o 
   5   5  10    10071.65    10819.53     55.40 o 
  -2   6  10     1304.19     1243.58      9.61 o 
   0   6  10     1387.81     1389.96     10.59 o 
   2   6  10     4864.19     5105.43     29.92 o 
   4   6  10     2010.90     2046.38     15.24 o 
   6   6  10      540.15      570.75      8.11 o 
  -3   7  10       70.57      126.57      3.62 o 
  -1   7  10      246.66      410.48      5.94 o 
   1   7  10      310.92      370.99      5.70 o 
   3   7  10       89.30      114.29      3.93 o 
   5   7  10     1469.81     1504.47     14.31 o 
   7   7  10      248.71      219.12      5.90 o 
  -6   8  10     1361.63     1360.12     14.84 o 
  -4   8  10     3184.40     3569.14     23.84 o 
  -2   8  10     3644.48     3868.85     26.93 o 
   0   8  10      169.63      160.86      3.82 o 
   2   8  10       13.71       24.16      3.31 o 
   4   8  10     1631.60     1863.85     16.72 o 
   6   8  10      544.00      475.76     11.82 o 
   8   8  10      269.88      295.43      5.33 o 
  -7   9  10       75.85       66.51      3.72 o 
  -5   9  10      489.17      501.71      7.51 o 
  -3   9  10     4404.18     4082.42     28.65 o 
  -1   9  10      143.62      105.97      4.07 o 
   1   9  10    19916.70    19569.70    108.44 o 
   3   9  10     6192.58     5837.46     37.13 o 
   5   9  10     5188.16     4896.91     38.91 o 
   7   9  10     3979.35     3600.38     23.12 o 
   9   9  10      426.57      384.42      6.35 o 
  -8  10  10       13.02        8.05      3.16 o 
  -6  10  10     1802.23     1574.81     14.71 o 
  -4  10  10      345.33      445.19      7.59 o 
  -2  10  10     2049.72     1944.75     17.95 o 
   0  10  10      391.78      320.41      6.70 o 
   2  10  10       38.88       25.98      3.64 o 
   4  10  10      475.97      390.14      9.20 o 
   6  10  10     1041.09     1006.77      9.57 o 
   8  10  10      461.13      422.26      6.83 o 
  10  10  10     3937.21     3770.21     24.39 o 
  -9  11  10      266.86      289.23      6.32 o 
  -7  11  10      643.14      518.42      6.69 o 
  -5  11  10     2980.47     2680.64     19.61 o 
  -3  11  10      128.82       70.90      4.40 o 
  -1  11  10     4870.94     4082.97     32.69 o 
   1  11  10     1114.06     1020.86     13.13 o 
   3  11  10     4818.75     4079.41     27.56 o 
   5  11  10      459.33      493.91      6.37 o 
   7  11  10      813.86      710.40      7.96 o 
   9  11  10        0.01        3.28      3.35 o 
  11  11  10       46.48       51.53      4.91 o 
 -10  12  10       10.27       -1.36      4.21 o 
  -8  12  10     1373.91     1418.21     13.23 o 
  -6  12  10       21.31       33.09      3.20 o 
  -4  12  10     5100.56     5275.84     34.15 o 
  -2  12  10      490.24      611.39      8.67 o 
   0  12  10     3949.83     3949.78     28.18 o 
   2  12  10      974.56      824.58      9.64 o 
   4  12  10     6454.49     6441.75     34.03 o 
   6  12  10     3106.18     2862.00     19.36 o 
   8  12  10     1535.82     1468.27     12.72 o 
  10  12  10     1170.52     1131.51     13.01 o 
  12  12  10      275.13      277.76      9.07 o 
 -11  13  10      171.63      156.05      7.25 o 
  -9  13  10      450.24      408.28      7.87 o 
  -7  13  10        3.29        8.80      3.81 o 
  -5  13  10     1871.00     1820.42     17.69 o 
  -3  13  10      693.33      569.22      9.11 o 
  -1  13  10     1420.14     1360.03     12.44 o 
   1  13  10     3993.81     3732.57     23.03 o 
   3  13  10      224.55      244.49      5.12 o 
   5  13  10       47.22       34.77      3.66 o 
   7  13  10      259.70      230.88      5.62 o 
   9  13  10      238.70      263.23      6.08 o 
  11  13  10       68.21       83.33      7.96 o 
  13  13  10      204.34      200.64      9.41 o 
 -12  14  10      174.14      188.64      9.45 o 
 -10  14  10     1979.46     1980.02     22.72 o 
  -8  14  10      412.52      404.72      9.28 o 
  -6  14  10     1268.36     1250.92     13.96 o 
  -4  14  10     1677.06     1695.78     17.40 o 
  -2  14  10     1368.65     1352.64     13.75 o 
   0  14  10      173.89      179.11      5.23 o 
   2  14  10        7.15        1.69      3.33 o 
   4  14  10      136.05      149.33      4.94 o 
   6  14  10      680.90      643.84      8.95 o 
   8  14  10        1.61       -1.49      3.49 o 
  10  14  10     2008.60     1936.26     20.84 o 
  12  14  10       52.27       58.53     12.83 o 
  14  14  10     1048.29      983.14     17.81 o 
 -13  15  10       33.83       11.86      7.50 o 
 -11  15  10        0.75        1.00      6.63 o 
  -9  15  10      210.81      201.93      8.96 o 
  -7  15  10      264.92      259.05      8.21 o 
  -5  15  10      429.59      476.92      9.78 o 
  -3  15  10       80.48       67.15      5.12 o 
  -1  15  10      427.25      459.91      7.87 o 
   1  15  10      493.42      453.03      9.94 o 
   3  15  10      626.10      645.62     10.08 o 
   5  15  10      377.78      388.05      7.70 o 
   7  15  10        2.33        1.22      3.84 o 
   9  15  10       31.49       28.23      5.08 o 
  11  15  10        2.61        8.04      6.60 o 
  13  15  10      151.63      156.41      8.82 o 
  15  15  10        6.92        5.85      6.60 o 
 -14  16  10      159.88      166.66      9.10 o 
 -12  16  10       78.11       75.55      8.28 o 
 -10  16  10      375.02      384.39     12.90 o 
  -8  16  10      589.33      582.95     16.92 o 
  -6  16  10      183.55      195.66      9.62 o 
  -4  16  10     1215.43     1209.70     16.12 o 
  -2  16  10       33.21       27.57      4.45 o 
   0  16  10      699.28      693.08     10.74 o 
   2  16  10      974.49      959.14     11.76 o 
   4  16  10      633.66      598.79     10.26 o 
   6  16  10     1896.63     1849.65     20.58 o 
   8  16  10        0.06       -5.81      5.81 o 
  10  16  10      408.07      403.90     11.59 o 
  12  16  10      155.99      158.74      8.96 o 
  14  16  10       19.32        6.58      6.94 o 
  16  16  10      231.28      230.25      6.46 o 
 -15  17  10      279.95      264.13      6.41 o 
 -13  17  10      451.67      423.99     12.69 o 
 -11  17  10      308.59      314.32     18.09 o 
  -9  17  10       18.45       25.23      8.69 o 
  -7  17  10       15.53       21.67      8.10 o 
  -5  17  10      312.96      330.20     16.87 o 
  -3  17  10      191.16      198.62     10.73 o 
  -1  17  10      451.00      482.55     10.91 o 
   1  17  10     1005.41     1055.18     17.40 o 
   3  17  10       56.18       57.59      5.82 o 
   5  17  10       51.95       42.81      7.96 o 
   7  17  10        0.15       -1.70      6.80 o 
   9  17  10      161.69      169.73      8.82 o 
  11  17  10        2.20        5.76      8.00 o 
  13  17  10      285.70      285.22     12.82 o 
  15  17  10      118.85      131.40      5.85 o 
  17  17  10      319.44      332.78      7.88 o 
 -16  18  10       63.66       58.74      4.99 o 
 -14  18  10      387.51      360.76      7.70 o 
 -12  18  10      392.53      406.70     18.55 o 
 -10  18  10      580.06      576.52     17.85 o 
  -8  18  10       31.49       41.71     10.22 o 
  -6  18  10      366.80      403.54     15.01 o 
  -4  18  10      384.11      382.97     21.04 o 
  -2  18  10      330.93      336.43     14.92 o 
   0  18  10       36.74       44.85      7.30 o 
   2  18  10       48.97       51.48      7.50 o 
   4  18  10      187.36      187.39     10.31 o 
   6  18  10      162.89      163.40      8.96 o 
   8  18  10       20.42       28.34      7.07 o 
  10  18  10      612.06      619.55     15.88 o 
  12  18  10      120.06      112.80     12.31 o 
  14  18  10      330.37      334.33      7.73 o 
  16  18  10      145.65      155.60      6.32 o 
  18  18  10      166.97      158.00      6.57 o 
 -17  19  10      194.85      207.48      6.37 o 
 -15  19  10        5.16        5.75      4.93 o 
 -13  19  10        2.91       10.14      6.14 o 
 -11  19  10       44.18       47.26      9.42 o 
  -9  19  10        2.76       -2.47      8.69 o 
  -7  19  10       86.35       82.94     12.51 o 
  -5  19  10      322.16      326.84     17.94 o 
  -3  19  10       20.39        7.98      9.54 o 
  -1  19  10      133.37      154.33     10.45 o 
   1  19  10       33.75       37.46      7.07 o 
   3  19  10      104.65      106.87      8.84 o 
   5  19  10      654.55      676.82     15.92 o 
   7  19  10      326.33      331.03     11.17 o 
   9  19  10        1.49       11.48      9.06 o 
  11  19  10      283.57      282.15     12.28 o 
  13  19  10      226.29      227.58      6.86 o 
  15  19  10      160.27      163.92      6.88 o 
  17  19  10      218.59      227.88      7.19 o 
  19  19  10      100.80       98.42      8.03 o 
 -18  20  10       34.10       44.47      6.38 o 
 -16  20  10       55.89       60.99      5.76 o 
 -14  20  10       16.22       14.55      6.42 o 
 -12  20  10      582.44      580.38     16.98 o 
 -10  20  10       86.64       87.69      7.63 o 
  -8  20  10        2.93        2.43      9.03 o 
  -6  20  10        0.02       -6.72      9.13 o 
  -4  20  10       34.26       38.62     10.53 o 
  -2  20  10      372.34      388.07     15.26 o 
   0  20  10       84.31       81.22      9.19 o 
   2  20  10       35.56       32.67      7.72 o 
   4  20  10       45.13       34.25      7.25 o 
   6  20  10      207.28      211.15     10.78 o 
   8  20  10        7.32        9.39      6.90 o 
  10  20  10        0.46        0.83      5.25 o 
  12  20  10      134.86      133.18      6.24 o 
  14  20  10       19.45       20.84      5.55 o 
  16  20  10      228.75      239.41      7.29 o 
  18  20  10        0.06       14.04      6.85 o 
  20  20  10        8.30        4.39      6.28 o 
 -19  21  10        2.05        0.00      6.52 o 
 -17  21  10      133.46      137.34      8.10 o 
 -15  21  10        0.13        8.03      6.06 o 
 -13  21  10      161.63      134.92      7.87 o 
 -11  21  10       18.24       23.15      6.13 o 
  -9  21  10       38.79       39.23      6.64 o 
  -7  21  10      752.30      823.58     24.98 o 
  -5  21  10      106.47      108.17     12.29 o 
  -3  21  10      187.26      192.61     14.43 o 
  -1  21  10       63.32       43.47      9.68 o 
   1  21  10        9.32       12.00      7.63 o 
   3  21  10      133.01      131.56      9.62 o 
   5  21  10      343.67      368.71     14.11 o 
   7  21  10       80.65       91.77      8.32 o 
   9  21  10       74.39       74.01      5.42 o 
  11  21  10      339.38      330.54      7.46 o 
  13  21  10      114.97      112.55      6.24 o 
  15  21  10       11.98       17.52      5.40 o 
  17  21  10       63.06       54.92      7.20 o 
  19  21  10        1.95        5.21      5.91 o 
  21  21  10       52.27       47.93      5.91 o 
 -20  22  10       10.39       12.95      6.08 o 
 -18  22  10        0.04        3.51      6.28 o 
 -16  22  10        8.93        6.24      7.75 o 
 -14  22  10       10.43        9.00      6.08 o 
 -12  22  10      227.99      237.86     10.93 o 
 -10  22  10       92.78      101.57      7.94 o 
  -8  22  10        1.55       11.55      6.60 o 
  -6  22  10      345.21      351.00     10.17 o 
  -4  22  10        0.48        1.74      6.23 o 
  -2  22  10      559.78      580.71     21.47 o 
   0  22  10      113.26      147.64     12.31 o 
   2  22  10     1500.20     1549.01     30.43 o 
   4  22  10       33.67       41.09      6.79 o 
   6  22  10      428.26      433.20      8.98 o 
   8  22  10      178.00      191.64      6.34 o 
  10  22  10       58.33       64.91      5.49 o 
  12  22  10       38.97       28.94      4.90 o 
  14  22  10       26.04       21.43      5.44 o 
  16  22  10       13.54       17.01      6.58 o 
  18  22  10        0.83        4.76      6.11 o 
  20  22  10       11.72       -3.14      5.39 o 
  22  22  10       10.18        0.74      4.93 o 
 -21  23  10        6.89        6.10      5.01 o 
 -19  23  10       28.36       15.80      7.02 o 
 -17  23  10        8.20       20.19      7.02 o 
 -15  23  10        7.83        8.13      7.92 o 
 -13  23  10      158.10      177.26     10.53 o 
 -11  23  10       57.37       64.20      6.05 o 
  -9  23  10      147.16      140.83      8.31 o 
  -7  23  10       35.24       43.30      7.18 o 
  -5  23  10       11.33        5.83      6.24 o 
  -3  23  10       40.15       47.40      6.74 o 
  -1  23  10        2.31       -3.82      6.46 o 
   1  23  10       12.28        7.66      6.35 o 
   3  23  10      149.97      141.72     12.76 o 
   5  23  10      288.58      286.52      7.63 o 
   7  23  10        1.39       -4.46      4.46 o 
   9  23  10        3.43       -4.98      4.98 o 
  11  23  10       25.13       23.21      4.90 o 
  13  23  10       93.00       86.71      6.84 o 
  15  23  10       31.82       28.09      6.85 o 
  17  23  10       93.43       98.44      6.85 o 
  19  23  10       12.06        9.13      6.28 o 
  21  23  10        5.06        2.34      4.30 o 
  23  23  10       10.33        7.72      4.71 o 
 -22  24  10        0.63       -2.34      6.08 o 
 -20  24  10        0.26        7.02      6.08 o 
 -18  24  10       60.07       73.99      9.20 o 
 -16  24  10       12.76       10.53      7.02 o 
 -14  24  10       60.61       55.75      8.22 o 
 -12  24  10      180.55      169.91      9.94 o 
 -10  24  10      181.63      190.18      7.82 o 
  -8  24  10        6.72        5.25      7.46 o 
  -6  24  10       31.43       24.72      7.00 o 
  -4  24  10        1.69       -2.41      6.13 o 
  -2  24  10      104.16      105.98      7.92 o 
   0  24  10        3.39        8.30      6.06 o 
   2  24  10       20.05       22.26      6.48 o 
   4  24  10        9.39        7.37      5.55 o 
   6  24  10       53.11       47.72      5.72 o 
   8  24  10       13.91       11.18      5.33 o 
  10  24  10        1.56       -4.41      4.90 o 
  12  24  10       74.38       72.10      6.33 o 
  14  24  10        3.27       -5.34      5.34 o 
  16  24  10       90.96       86.86     12.95 o 
  18  24  10        0.18       -5.73      5.73 o 
  20  24  10       14.76       21.07      4.86 o 
  22  24  10        3.83        2.34      4.30 o 
 -21  25  10        1.55        1.76      7.45 o 
 -19  25  10        0.78       -5.27      5.27 o 
 -17  25  10        4.04       13.81      7.60 o 
 -15  25  10        0.89        5.27      7.02 o 
 -13  25  10        5.76        2.34      9.38 o 
 -11  25  10        6.87        9.62      6.79 o 
  -9  25  10        0.03        8.78      7.09 o 
  -7  25  10      344.98      352.54     10.65 o 
  -5  25  10      198.96      220.85     11.78 o 
  -3  25  10       46.18       49.01      6.90 o 
  -1  25  10      155.62      167.17      8.43 o 
   1  25  10       12.46       19.82      6.35 o 
   3  25  10       41.22       55.31      6.84 o 
   5  25  10       86.54       83.11      6.00 o 
   7  25  10       67.80       84.34      5.87 o 
   9  25  10        0.00        9.14      7.90 o 
  11  25  10        7.95        0.68     11.71 o 
  13  25  10       11.19       10.31      5.77 o 
  15  25  10       37.71       41.29      6.58 o 
  17  25  10        0.36       -5.11      5.11 o 
  19  25  10        2.53        9.01      4.47 o 
  21  25  10       11.71        5.27      4.30 o 
 -20  26  10       27.74       21.07      7.45 o 
 -18  26  10        6.30       13.76      6.59 o 
 -16  26  10        6.90        4.92      6.59 o 
 -14  26  10       17.04       26.92      8.11 o 
 -12  26  10       15.18       11.41      8.87 o 
 -10  26  10       41.35       52.09      7.09 o 
  -8  26  10       44.43       31.12      7.09 o 
  -6  26  10       78.16       78.57      9.13 o 
  -4  26  10       42.01       34.37      6.43 o 
  -2  26  10       97.55       98.46      7.53 o 
   0  26  10        0.43        4.48      5.83 o 
   2  26  10      283.43      275.28     14.21 o 
   4  26  10        5.73       -0.71      5.87 o 
   6  26  10       45.71       45.89      6.85 o 
   8  26  10       27.63       30.16      7.09 o 
  10  26  10        2.21       -2.34      6.52 o 
  12  26  10        4.71        1.94      5.91 o 
  14  26  10        8.13        5.85      5.73 o 
  16  26  10        8.07        8.56      5.84 o 
  18  26  10        0.87       -3.51      4.71 o 
  20  26  10        6.33        4.92      4.71 o 
 -19  27  10       16.90       10.53      7.02 o 
 -17  27  10       18.50       25.71      5.27 o 
 -15  27  10        2.61        0.00     11.59 o 
 -13  27  10       54.91       51.55      8.11 o 
 -11  27  10       28.86       29.77      7.60 o 
  -9  27  10       64.68       72.27      9.68 o 
  -7  27  10        2.75        7.50      7.09 o 
  -5  27  10       74.08       72.48      8.22 o 
  -3  27  10       18.56       -7.95      8.88 o 
  -1  27  10       41.12       50.89      8.22 o 
   1  27  10        0.66        4.43      7.36 o 
   3  27  10        0.14        0.00      8.11 o 
   5  27  10      106.20      120.16     14.71 o 
   7  27  10       93.80      105.62      8.78 o 
   9  27  10       11.43       20.48      6.52 o 
  11  27  10        9.84       16.63      7.11 o 
  13  27  10       14.67       13.86      5.39 o 
  15  27  10        2.76        2.40      4.93 o 
  17  27  10        9.22       11.23      4.71 o 
  19  27  10        0.56        6.32      4.71 o 
 -16  28  10        9.01       14.04      6.08 o 
 -14  28  10       17.30       12.87      8.83 o 
 -12  28  10       50.37       50.48      7.48 o 
 -10  28  10       71.47       68.42      8.11 o 
  -8  28  10        4.41        0.66      5.84 o 
  -6  28  10       10.92        3.36      6.52 o 
  -4  28  10        6.24       -4.25      7.36 o 
  -2  28  10       38.51       38.81      8.22 o 
   0  28  10        0.64       -7.02      9.93 o 
   2  28  10        9.79        8.19      9.38 o 
   4  28  10       42.55       24.58      8.11 o 
   6  28  10       15.05        8.78      7.02 o 
   8  28  10       28.24       23.70      7.02 o 
  10  28  10        0.19        6.14      5.84 o 
  12  28  10       85.59       86.78      6.28 o 
  14  28  10        0.01       -4.10      4.30 o 
  16  28  10       86.19       66.86      5.48 o 
  18  28  10        0.13        7.02     10.53 o 
 -15  29  10        0.19        3.51      6.08 o 
 -13  29  10        2.62        0.88      5.27 o 
 -11  29  10        5.67       11.41      5.27 o 
  -9  29  10        0.02        0.25      5.96 o 
  -7  29  10      116.89      106.37      8.32 o 
  -5  29  10       55.29       54.12      7.36 o 
  -3  29  10        2.23       11.70      8.11 o 
  -1  29  10        9.26       11.70      8.83 o 
   1  29  10        5.65       12.87      8.11 o 
   3  29  10        6.40        8.43      7.23 o 
   5  29  10       17.51        8.78      7.23 o 
   7  29  10       13.70       22.24      8.11 o 
   9  29  10        0.68       -5.58      5.58 o 
  11  29  10        6.86        5.17      4.93 o 
  13  29  10        6.66        6.32      4.71 o 
  15  29  10       18.87       18.26      4.71 o 
 -14  30  10       11.21       28.09     10.53 o 
 -12  30  10       34.11       35.33      8.33 o 
 -10  30  10       22.06       30.54      6.87 o 
  -8  30  10        0.14        2.34      7.72 o 
  -6  30  10       26.58        3.51      7.09 o 
  -4  30  10        0.18       -2.16      6.42 o 
  -2  30  10       14.93       17.55      7.02 o 
   0  30  10        4.43       -9.93      9.93 o 
   2  30  10       22.34       15.10      7.23 o 
   4  30  10        0.41        4.15      6.58 o 
   6  30  10        5.43        7.02      7.45 o 
   8  30  10       21.39       12.87      7.17 o 
  10  30  10       31.62       34.52      5.57 o 
  12  30  10        3.20       11.23      4.71 o 
  14  30  10       12.39       12.87      6.08 o 
 -11  31  10        1.08        3.51      6.08 o 
  -9  31  10       38.72       47.92      6.08 o 
  -7  31  10        4.78       -1.17      6.08 o 
  -5  31  10       28.31       14.04      8.28 o 
  -3  31  10        0.85       -5.58      5.58 o 
  -1  31  10        0.14       17.20      7.23 o 
   1  31  10        4.87       -1.92      6.58 o 
   3  31  10       17.75       19.42      6.55 o 
   5  31  10       67.89       68.79      7.23 o 
   7  31  10        4.55       17.55      7.45 o 
   9  31  10        0.16       -5.11      5.11 o 
  11  31  10        0.62       -0.88      3.51 o 
  -8  32  10        2.22       -5.02      5.11 o 
  -6  32  10        1.63        4.68      6.08 o 
  -4  32  10        3.11       -1.17      6.08 o 
  -2  32  10       54.74       62.65      5.96 o 
   0  32  10        0.06       -2.34      6.08 o 
   2  32  10        6.09       -1.17     10.48 o 
   4  32  10       12.21       14.51     10.64 o 
   6  32  10        5.98       15.80      8.78 o 
   8  32  10        1.05        0.00      8.78 o 
  -3  33  10       21.16        9.83      5.84 o 
  -1  33  10        5.93        8.43      5.84 o 
   1  33  10        5.20        3.51     10.53 o 
   3  33  10        0.08       -7.02      7.02 o 
   0   1  11      439.67      575.16      5.20 o 
  -1   2  11    17017.77    19595.10    103.31 o 
   1   2  11     1558.09     1788.96     12.03 o 
  -2   3  11    10843.97    12171.15     62.58 o 
   0   3  11      365.59      547.10      5.47 o 
   2   3  11       39.89       59.44      2.16 o 
  -3   4  11      831.56      947.45      7.12 o 
  -1   4  11     4821.64     6372.79     34.67 o 
   1   4  11      425.64      629.97      5.75 o 
   3   4  11        5.11        3.34      1.43 o 
  -4   5  11     4175.41     4643.07     26.19 o 
  -2   5  11     7167.07     7930.31     36.35 o 
   0   5  11     8256.81     9319.52     49.43 o 
   2   5  11      817.05      871.14      7.67 o 
  -5   6  11      253.19      258.50      5.18 o 
  -3   6  11     1169.54     1402.23     10.67 o 
  -1   6  11     4610.49     4922.58     27.94 o 
   1   6  11     5730.66     6647.13     39.38 o 
   3   6  11     1299.28     1232.70     10.88 o 
   5   6  11      629.59      617.37      8.19 o 
  -6   7  11     1374.25     1324.15     13.62 o 
  -4   7  11     3896.91     4120.52     27.06 o 
  -2   7  11    10543.02    11346.97     62.30 o 
   0   7  11     6748.46     6911.87     37.76 o 
   2   7  11       43.16       33.73      2.79 o 
   4   7  11     2231.77     2250.70     18.93 o 
   6   7  11      236.71      286.42      6.10 o 
  -7   8  11     9279.51     9220.89     63.06 o 
  -5   8  11      106.87      115.22      4.56 o 
  -3   8  11     1545.86     1529.65     14.00 o 
  -1   8  11      206.99      295.36      5.08 o 
   1   8  11     3368.53     3735.11     23.76 o 
   3   8  11      514.48      538.47      8.04 o 
   5   8  11      121.81      138.92      5.40 o 
   7   8  11     1226.69     1248.75     20.25 o 
  -8   9  11      365.50      326.41      5.64 o 
  -6   9  11      771.83      703.03     11.26 o 
  -4   9  11      949.94     1034.85     12.12 o 
  -2   9  11     5968.51     5795.20     38.45 o 
   0   9  11     5460.59     5760.19     38.06 o 
   2   9  11     2920.15     2661.74     19.46 o 
   4   9  11        1.65        4.10      3.31 o 
   6   9  11     1056.96      959.56     13.47 o 
   8   9  11      373.27      356.89      5.76 o 
  -9  10  11     1177.77     1069.39     11.20 o 
  -7  10  11       25.68       41.70      3.41 o 
  -5  10  11       94.93       76.06      3.82 o 
  -3  10  11     1267.34     1105.72     12.81 o 
  -1  10  11     2378.06     2481.51     22.40 o 
   1  10  11     4565.29     4272.00     30.34 o 
   3  10  11     1681.49     1678.87     16.75 o 
   5  10  11        0.61        6.42      2.96 o 
   7  10  11     1794.50     1807.98     13.41 o 
   9  10  11       19.28       17.76      3.49 o 
 -10  11  11       46.69       35.08      4.09 o 
  -8  11  11     1173.96     1116.23     10.40 o 
  -6  11  11        7.86        1.41      2.71 o 
  -4  11  11     2208.57     2020.76     15.78 o 
  -2  11  11     3848.61     3520.70     27.79 o 
   0  11  11     4100.98     3825.47     28.39 o 
   2  11  11      131.22       57.75      3.80 o 
   4  11  11      689.50      601.07      7.50 o 
   6  11  11      877.63      787.85      7.98 o 
   8  11  11     5623.19     5392.22     30.25 o 
  10  11  11       69.00       55.12      4.23 o 
 -11  12  11      880.91      859.66     12.19 o 
  -9  12  11     1558.66     1505.84     15.18 o 
  -7  12  11     2372.85     2333.35     16.39 o 
  -5  12  11     2220.74     2020.09     15.01 o 
  -3  12  11      147.57      168.43      4.77 o 
  -1  12  11     2627.69     2268.05     17.77 o 
   1  12  11      362.61      434.65      7.38 o 
   3  12  11     4298.85     4015.76     23.60 o 
   5  12  11      935.99      883.18      9.06 o 
   7  12  11       67.76       61.13      3.71 o 
   9  12  11       41.02       39.01      3.85 o 
  11  12  11      238.18      226.52      7.06 o 
 -12  13  11      339.12      312.78     11.13 o 
 -10  13  11      280.14      252.86      7.32 o 
  -8  13  11     4380.82     4190.04     27.81 o 
  -6  13  11      678.75      633.29      9.71 o 
  -4  13  11     2100.50     1836.75     17.01 o 
  -2  13  11     3200.21     3051.33     22.03 o 
   0  13  11      498.49      327.58      5.88 o 
   2  13  11     1301.67     1265.53     11.19 o 
   4  13  11     5938.62     5530.81     32.45 o 
   6  13  11       73.46       69.54      4.24 o 
   8  13  11     2146.35     2040.26     16.31 o 
  10  13  11      276.02      260.19      6.58 o 
  12  13  11      529.05      500.83     12.41 o 
 -13  14  11       68.58       67.14      8.12 o 
 -11  14  11        0.17       -6.38      6.38 o 
  -9  14  11     1241.11     1198.08     15.38 o 
  -7  14  11      368.95      379.50      8.52 o 
  -5  14  11      813.01      802.83     13.17 o 
  -3  14  11      220.51      202.72      6.53 o 
  -1  14  11        1.55        7.90      3.51 o 
   1  14  11      743.88      690.58      8.57 o 
   3  14  11       25.02       25.49      3.69 o 
   5  14  11      366.86      390.19      7.02 o 
   7  14  11      413.62      389.94      7.25 o 
   9  14  11      320.73      316.76      7.22 o 
  11  14  11       38.31       40.01      6.74 o 
  13  14  11      814.33      796.32     15.96 o 
 -14  15  11      207.12      203.80      9.75 o 
 -12  15  11      206.58      184.93      9.98 o 
 -10  15  11     1054.83     1046.99     18.75 o 
  -8  15  11      330.70      323.59     10.35 o 
  -6  15  11     1757.45     1706.86     20.72 o 
  -4  15  11      157.49      160.85      6.61 o 
  -2  15  11       15.72       11.77      4.48 o 
   0  15  11        0.02       -3.59      3.59 o 
   2  15  11      971.16      930.94     11.35 o 
   4  15  11      762.04      745.69     10.20 o 
   6  15  11       58.33       49.61      4.18 o 
   8  15  11      621.50      591.55     11.19 o 
  10  15  11      469.00      467.07     14.49 o 
  12  15  11       46.93       47.95      8.96 o 
  14  15  11      327.23      318.74     11.31 o 
 -15  16  11      352.14      359.38     12.06 o 
 -13  16  11      206.04      221.44     10.62 o 
 -11  16  11       37.20       18.51      7.79 o 
  -9  16  11      399.17      386.08     12.90 o 
  -7  16  11      450.00      428.53     14.70 o 
  -5  16  11      294.16      267.39      9.69 o 
  -3  16  11        0.33       -3.76      4.41 o 
  -1  16  11      447.94      438.13      8.96 o 
   1  16  11       22.27       13.58      4.35 o 
   3  16  11      916.46      891.78     12.33 o 
   5  16  11      673.50      683.00     10.80 o 
   7  16  11       10.88       13.60      6.21 o 
   9  16  11       26.20       27.74      6.17 o 
  11  16  11      305.75      288.17     11.32 o 
  13  16  11       55.62       52.17      7.86 o 
  15  16  11      131.79      126.83      9.29 o 
 -16  17  11       24.17       19.33      4.82 o 
 -14  17  11        0.00       -4.19      6.06 o 
 -12  17  11       41.15       41.20      9.68 o 
 -10  17  11      281.95      281.11     12.12 o 
  -8  17  11     1720.55     1697.48     31.07 o 
  -6  17  11      574.12      598.81     17.27 o 
  -4  17  11      305.02      322.14     11.32 o 
  -2  17  11       22.92       22.10      7.56 o 
   0  17  11        9.23        7.11      5.40 o 
   2  17  11      361.14      365.02     10.30 o 
   4  17  11     1236.68     1239.40     19.90 o 
   6  17  11     1284.96     1252.86     19.21 o 
   8  17  11      178.53      193.55      9.10 o 
  10  17  11      201.92      213.58     13.89 o 
  12  17  11      109.24      113.14      8.84 o 
  14  17  11      422.17      421.83     12.38 o 
  16  17  11       20.05       20.75      4.72 o 
 -17  18  11       89.66      105.74      5.52 o 
 -15  18  11        0.22        4.88      4.48 o 
 -13  18  11      110.04      115.20      7.08 o 
 -11  18  11      261.00      262.57     13.77 o 
  -9  18  11      988.03      991.92     22.88 o 
  -7  18  11       10.74        4.96      8.10 o 
  -5  18  11      936.44      926.56     21.00 o 
  -3  18  11      938.71      974.80     21.98 o 
  -1  18  11      466.92      505.70     13.21 o 
   1  18  11     1022.84     1028.40     20.70 o 
   3  18  11      264.23      270.32     10.62 o 
   5  18  11        3.03       -6.52      6.63 o 
   7  18  11       46.81       43.68      7.37 o 
   9  18  11        1.16        7.18      6.74 o 
  11  18  11      248.56      254.07     11.51 o 
  13  18  11      137.14      134.01      6.30 o 
  15  18  11      782.22      760.88     10.60 o 
  17  18  11       23.38       25.48      5.40 o 
 -18  19  11      454.44      445.66      9.46 o 
 -16  19  11      299.16      290.09      7.58 o 
 -14  19  11       77.28       75.68      6.13 o 
 -12  19  11      396.28      359.93     10.07 o 
 -10  19  11      748.74      755.74     20.41 o 
  -8  19  11     1274.50     1310.84     26.69 o 
  -6  19  11      989.91      949.08     22.27 o 
  -4  19  11     1128.13     1152.44     28.09 o 
  -2  19  11       45.58       48.45      9.42 o 
   0  19  11      768.34      831.36     17.21 o 
   2  19  11      352.86      357.81     13.11 o 
   4  19  11     2001.78     2096.43     28.60 o 
   6  19  11        0.96       -4.51      6.63 o 
   8  19  11       25.06       16.97      7.07 o 
  10  19  11      201.79      202.32     10.78 o 
  12  19  11      183.65      187.48      7.08 o 
  14  19  11      160.01      157.28      6.51 o 
  16  19  11      290.90      300.54      7.75 o 
  18  19  11        6.85       12.61      5.06 o 
 -19  20  11       18.98        9.75      6.33 o 
 -17  20  11       10.01       11.57      5.02 o 
 -15  20  11       67.08       73.83      5.91 o 
 -13  20  11       18.83       22.21      6.42 o 
 -11  20  11      988.17     1008.92     21.78 o 
  -9  20  11      694.41      699.18     20.41 o 
  -7  20  11     2029.02     2036.28     34.84 o 
  -5  20  11      513.14      508.64     19.31 o 
  -3  20  11     1020.07     1082.68     27.17 o 
  -1  20  11      500.03      512.24     15.70 o 
   1  20  11      734.25      770.41     17.04 o 
   3  20  11      501.99      499.85     14.54 o 
   5  20  11        0.37        6.84      7.12 o 
   7  20  11       24.56       28.37      7.50 o 
   9  20  11       49.25       40.30      8.12 o 
  11  20  11      421.81      421.42      8.06 o 
  13  20  11       53.29       51.83      5.43 o 
  15  20  11        2.06       -0.91      5.13 o 
  17  20  11       58.87       46.65      5.64 o 
  19  20  11        4.42       -2.21      6.33 o 
 -20  21  11      128.51      109.43      7.02 o 
 -18  21  11       11.22        4.00      5.91 o 
 -16  21  11      132.04      114.82      9.13 o 
 -14  21  11        0.04       -1.82      6.06 o 
 -12  21  11      216.97      211.96      9.62 o 
 -10  21  11      136.80      138.07      7.11 o 
  -8  21  11     1935.30     1805.60     24.87 o 
  -6  21  11      532.93      565.85     21.07 o 
  -4  21  11      584.65      559.02     20.58 o 
  -2  21  11       95.37      113.05     12.66 o 
   0  21  11       93.35       84.11     13.08 o 
   2  21  11      547.54      569.73     16.93 o 
   4  21  11      678.11      640.06     16.27 o 
   6  21  11     1260.79     1261.56     21.25 o 
   8  21  11       15.57       17.76      4.82 o 
  10  21  11      214.17      217.58      6.35 o 
  12  21  11       18.11       18.95      5.37 o 
  14  21  11      497.78      512.66      9.45 o 
  16  21  11        9.58        4.19      6.58 o 
  18  21  11      101.88      100.15      8.90 o 
  20  21  11       12.09       14.04      5.91 o 
 -21  22  11       19.50       17.14      5.48 o 
 -19  22  11        1.07        4.62      5.39 o 
 -17  22  11        1.93        0.92      7.36 o 
 -15  22  11       22.87       20.29      7.75 o 
 -13  22  11      174.67      175.71      8.04 o 
 -11  22  11      170.72      170.13      7.10 o 
  -9  22  11      592.15      600.35     12.33 o 
  -7  22  11        3.38        1.77      6.48 o 
  -5  22  11      325.81      311.11      9.88 o 
  -3  22  11      334.23      326.75     10.43 o 
  -1  22  11       33.00       22.49      8.03 o 
   1  22  11      233.62      217.96     15.30 o 
   3  22  11       88.49       92.03      6.91 o 
   5  22  11        0.71       -0.66      4.91 o 
   7  22  11      414.48      412.32      7.35 o 
   9  22  11        7.22       10.09      4.78 o 
  11  22  11      235.26      236.90      6.57 o 
  13  22  11       31.67       24.43      5.26 o 
  15  22  11        8.33        4.32      6.58 o 
  17  22  11       15.99       12.87      7.33 o 
  19  22  11        0.57        4.25      5.91 o 
  21  22  11        5.35        5.44      5.11 o 
 -22  23  11       10.86       -1.76      5.27 o 
 -20  23  11        8.78       12.54      5.96 o 
 -18  23  11       57.99       57.41      9.63 o 
 -16  23  11       21.97       24.02      7.36 o 
 -14  23  11       31.54       19.96      7.36 o 
 -12  23  11        0.04       -1.15      5.87 o 
 -10  23  11       44.64       33.65      6.84 o 
  -8  23  11      154.22      173.38     11.78 o 
  -6  23  11       40.40       49.82      7.00 o 
  -4  23  11       76.39       78.83      8.29 o 
  -2  23  11       35.79       37.72      6.84 o 
   0  23  11      106.74      116.26      8.42 o 
   2  23  11        0.23       -4.48      5.77 o 
   4  23  11      649.67      631.15     10.56 o 
   6  23  11      187.08      193.50      7.09 o 
   8  23  11       45.57       42.14      5.16 o 
  10  23  11        0.35       -4.59      4.59 o 
  12  23  11       86.88       78.86      5.41 o 
  14  23  11        1.98       -6.85      6.85 o 
  16  23  11      145.00      127.24      7.79 o 
  18  23  11        1.27        1.29      5.39 o 
  20  23  11        1.29        2.67      4.86 o 
  22  23  11        3.25       -0.59      4.30 o 
 -21  24  11       26.18       37.74      6.08 o 
 -19  24  11        1.67       -0.70      5.58 o 
 -17  24  11       10.83       -5.13      6.42 o 
 -15  24  11        2.81        0.88      7.02 o 
 -13  24  11        5.63       21.07      7.09 o 
 -11  24  11       97.05      105.31     10.18 o 
  -9  24  11      100.47       83.22      7.41 o 
  -7  24  11      199.89      196.39      9.09 o 
  -5  24  11       36.76       27.52      6.84 o 
  -3  24  11       11.48        5.59      6.35 o 
  -1  24  11       61.21       61.64      7.11 o 
   1  24  11        5.85       11.23      6.48 o 
   3  24  11      173.41      174.18      8.07 o 
   5  24  11      289.20      283.18      7.62 o 
   7  24  11        1.63       -0.87      4.85 o 
   9  24  11      129.32      131.09      6.21 o 
  11  24  11       46.68       47.71      6.50 o 
  13  24  11       85.72       82.52      6.45 o 
  15  24  11       26.32       25.12      5.77 o 
  17  24  11       11.07        8.94      5.04 o 
  19  24  11       19.56       11.94      5.11 o 
  21  24  11        1.77       -4.30      4.30 o 
 -20  25  11        1.46        0.00      6.08 o 
 -18  25  11        0.01       -5.58      5.58 o 
 -16  25  11        5.77        8.78      8.11 o 
 -14  25  11       31.15       34.70      9.12 o 
 -12  25  11        5.77        7.02      7.02 o 
 -10  25  11       11.61       17.86      6.79 o 
  -8  25  11      283.84      262.83     12.82 o 
  -6  25  11        0.68       -1.50      7.49 o 
  -4  25  11       16.60       18.70      6.62 o 
  -2  25  11      217.79      215.98      9.09 o 
   0  25  11        2.95       -6.11      7.02 o 
   2  25  11       32.88       39.65      6.48 o 
   4  25  11      132.37      128.10      6.91 o 
   6  25  11        3.27        0.37      4.81 o 
   8  25  11        0.05       -2.33      5.85 o 
  10  25  11      102.40      119.28      8.59 o 
  12  25  11       15.14       12.00      5.78 o 
  14  25  11        4.32        3.51      5.73 o 
  16  25  11        2.68       -4.10      5.73 o 
  18  25  11       10.22        6.38      4.65 o 
  20  25  11        1.76        4.68      4.30 o 
 -19  26  11        6.49        6.14      6.59 o 
 -17  26  11       40.79       47.80      5.96 o 
 -15  26  11       11.73       14.85      6.42 o 
 -13  26  11        1.15        7.02      8.11 o 
 -11  26  11       22.32       21.77      6.28 o 
  -9  26  11       42.57       47.73      7.93 o 
  -7  26  11       24.63       25.66     10.95 o 
  -5  26  11       20.27       34.30     13.68 o 
  -3  26  11        8.75        8.61      6.35 o 
  -1  26  11        0.96        5.92      6.13 o 
   1  26  11        0.10        3.39      6.18 o 
   3  26  11       37.99       38.60      6.32 o 
   5  26  11       21.69       13.31      6.52 o 
   7  26  11       92.54      109.70      8.90 o 
   9  26  11        1.48        2.93      5.73 o 
  11  26  11       39.02       29.04      7.09 o 
  13  26  11       21.59       22.70      6.11 o 
  15  26  11        1.00        2.81      6.28 o 
  17  26  11        2.85        5.27      5.19 o 
  19  26  11        1.08        6.32      4.71 o 
 -18  27  11       30.99       35.11      6.08 o 
 -16  27  11        7.48        2.63      5.27 o 
 -14  27  11        9.04        5.43      6.58 o 
 -12  27  11        6.38       -4.32     10.41 o 
 -10  27  11       31.68       18.96      6.28 o 
  -8  27  11       27.62       15.11      6.79 o 
  -6  27  11       18.23       30.23      7.75 o 
  -4  27  11        0.84        5.66      7.75 o 
  -2  27  11        0.06       -4.25     12.67 o 
   0  27  11        0.34        4.51      8.64 o 
   2  27  11        0.83       -6.14      7.02 o 
   4  27  11       70.33       75.18      8.02 o 
   6  27  11       79.34       83.46      6.58 o 
   8  27  11      156.01      130.30     12.16 o 
  10  27  11        0.02        0.70      6.28 o 
  12  27  11        0.95        4.61      5.84 o 
  14  27  11        0.26       -0.98      6.42 o 
  16  27  11        2.07        5.17      4.93 o 
  18  27  11        0.31       -4.71      4.71 o 
 -17  28  11       39.58       33.17      6.08 o 
 -15  28  11        2.90        3.51      6.08 o 
 -13  28  11       28.52       32.65      7.23 o 
 -11  28  11       15.79        9.45      6.42 o 
  -9  28  11       32.19       39.02      6.71 o 
  -7  28  11       27.24       16.85      6.28 o 
  -5  28  11        0.10       -4.39      7.02 o 
  -3  28  11        0.75       -3.51      7.02 o 
  -1  28  11        2.17       -7.02      7.02 o 
   1  28  11       13.34       -1.17      8.11 o 
   3  28  11        2.09       -3.78      6.42 o 
   5  28  11       90.80      100.29     23.64 o 
   7  28  11       22.89       24.58      7.02 o 
   9  28  11       29.96       35.28      6.28 o 
  11  28  11       70.02       79.88      7.81 o 
  13  28  11       12.92       10.34      5.64 o 
  15  28  11        0.00        7.02      4.71 o 
  17  28  11        1.15       -4.71      4.71 o 
 -14  29  11        2.46       -5.85      6.08 o 
 -12  29  11       22.08       35.29      5.58 o 
 -10  29  11        0.94       -1.87      5.58 o 
  -8  29  11       26.07       25.01      5.84 o 
  -6  29  11       34.73       32.52      6.28 o 
  -4  29  11       17.44       33.41      6.28 o 
  -2  29  11       14.86        7.02      7.02 o 
   0  29  11        7.08       -1.76     15.80 o 
   2  29  11       14.62       17.55      8.28 o 
   4  29  11        0.83        2.11     10.43 o 
   6  29  11       40.15       38.07      8.11 o 
   8  29  11       19.20       28.63      6.42 o 
  10  29  11        5.41       13.85      5.19 o 
  12  29  11        0.19        4.21      5.20 o 
  14  29  11       17.38       13.76      6.59 o 
  16  29  11       10.63       11.70      6.08 o 
 -13  30  11       49.27       40.45      7.45 o 
 -11  30  11        4.73       28.99     10.90 o 
  -9  30  11       76.82       76.60      8.11 o 
  -7  30  11       63.11       68.73     13.18 o 
  -5  30  11       50.63       42.19      8.13 o 
  -3  30  11       13.35       13.23      6.42 o 
  -1  30  11       24.10        8.78      9.93 o 
   1  30  11       24.77       17.55      9.93 o 
   3  30  11        0.25       -8.30     12.11 o 
   5  30  11       25.38       12.87      7.17 o 
   7  30  11        0.27        3.51      7.45 o 
   9  30  11        5.70        7.90      5.57 o 
  11  30  11        1.67       -4.71      4.71 o 
  13  30  11       15.99       20.36      8.92 o 
 -10  31  11        7.06       15.21      6.08 o 
  -8  31  11       10.90        3.51      6.08 o 
  -6  31  11        6.38        9.36      6.08 o 
  -4  31  11        0.92       -4.39      5.27 o 
  -2  31  11       12.19        8.78      5.96 o 
   0  31  11        3.08       -6.58      6.58 o 
   2  31  11       16.67       24.07      8.43 o 
   4  31  11       35.09       23.94      6.58 o 
   6  31  11        3.51       -1.76      7.45 o 
   8  31  11       39.18       38.46      8.78 o 
  10  31  11        7.28        9.65      5.27 o 
  -7  32  11        7.10        0.50      5.11 o 
  -5  32  11        0.35        4.68      6.08 o 
  -3  32  11        0.20        2.63      5.27 o 
  -1  32  11        0.37       -5.85      6.08 o 
   1  32  11        2.63       -2.34      6.08 o 
   3  32  11       19.17       23.41      6.08 o 
   5  32  11       17.30       11.20     10.14 o 
   7  32  11        1.77       -9.13     10.53 o 
  -2  33  11       61.86       54.48      7.45 o 
   0  33  11        1.08        3.51      7.45 o 
   2  33  11        2.63        0.00      7.02 o 
   0   0  12    48228.16    55515.14    543.86 o 
   1   1  12      175.43      207.60      3.22 o 
   0   2  12     2382.60     2690.96     16.38 o 
   2   2  12      165.67      218.62      3.66 o 
  -1   3  12     4249.81     4835.92     26.26 o 
   1   3  12      451.78      531.70      5.77 o 
   3   3  12     3825.81     4170.10     22.96 o 
  -2   4  12      673.08      750.56      7.34 o 
   0   4  12    22861.18    25676.85    132.55 o 
   2   4  12     4304.04     4436.85     24.99 o 
   4   4  12    11059.56    12141.07     61.87 o 
  -3   5  12       56.31       98.48      2.77 o 
  -1   5  12       22.47       33.04      2.13 o 
   1   5  12       23.05        8.55      1.91 o 
   3   5  12      172.70      195.85      4.55 o 
   5   5  12      234.43      303.03      6.26 o 
  -4   6  12     7079.55     6884.82     45.04 o 
  -2   6  12      488.08      549.16      5.94 o 
   0   6  12     2010.51     1876.95     14.06 o 
   2   6  12       76.29       96.28      3.61 o 
   4   6  12      332.57      317.35      5.16 o 
   6   6  12       22.31       19.74      3.04 o 
  -5   7  12      282.38      311.22      6.45 o 
  -3   7  12     3301.39     3586.50     24.55 o 
  -1   7  12     4330.18     4562.74     26.77 o 
   1   7  12      300.44      276.85      5.48 o 
   3   7  12     1914.94     1812.88     18.11 o 
   5   7  12       63.08      100.59      4.46 o 
   7   7  12     1661.75     1560.53     16.49 o 
  -6   8  12     1154.85     1058.42     13.20 o 
  -4   8  12     1648.88     1727.55     15.70 o 
  -2   8  12     2468.75     2143.31     17.78 o 
   0   8  12     3400.84     3607.61     24.53 o 
   2   8  12       26.62       57.81      4.59 o 
   4   8  12     1113.37     1175.99     13.41 o 
   6   8  12      881.10      860.47     12.38 o 
   8   8  12       14.21       12.65      3.12 o 
  -7   9  12      107.72      134.23      4.58 o 
  -5   9  12      552.39      563.36      8.65 o 
  -3   9  12      492.79      497.68      8.34 o 
  -1   9  12      746.49      663.57     10.76 o 
   1   9  12      130.79       93.94      3.92 o 
   3   9  12     1282.61     1224.78     13.37 o 
   5   9  12     1362.27     1270.39     15.60 o 
   7   9  12     1540.03     1560.09     12.03 o 
   9   9  12      574.55      545.24      7.49 o 
  -8  10  12     4638.78     4231.04     24.76 o 
  -6  10  12     3942.76     3656.25     25.57 o 
  -4  10  12    12956.57    11798.82     66.36 o 
  -2  10  12     4543.81     4051.97     30.88 o 
   0  10  12     3536.00     2942.26     25.46 o 
   2  10  12    10389.24     9839.04     58.98 o 
   4  10  12      301.48      258.20      5.70 o 
   6  10  12     5251.71     5031.15     27.76 o 
   8  10  12       68.31       77.59      3.82 o 
  10  10  12        0.90       -3.40      3.40 o 
  -9  11  12      627.56      578.65      8.48 o 
  -7  11  12       57.51       42.59      3.31 o 
  -5  11  12      210.02      142.67      4.35 o 
  -3  11  12      639.27      604.11      8.79 o 
  -1  11  12     3112.31     2793.66     22.88 o 
   1  11  12      678.17      735.83      9.56 o 
   3  11  12      937.88      811.57      8.60 o 
   5  11  12       76.34       86.53      3.61 o 
   7  11  12      862.08      829.30      8.97 o 
   9  11  12      521.85      480.55      7.80 o 
  11  11  12       84.64       90.67      4.86 o 
 -10  12  12        0.74        2.73      4.30 o 
  -8  12  12     1644.28     1607.65     14.24 o 
  -6  12  12      889.95      782.34      8.53 o 
  -4  12  12      150.70      165.90      4.74 o 
  -2  12  12     1317.59     1158.61     11.71 o 
   0  12  12        2.00       13.86      3.11 o 
   2  12  12       19.59       18.76      3.02 o 
   4  12  12       34.56       44.65      3.32 o 
   6  12  12      348.82      307.76      5.65 o 
   8  12  12      421.88      439.05      6.97 o 
  10  12  12     2354.85     2204.32     18.69 o 
  12  12  12     1821.75     1808.60     30.13 o 
 -11  13  12       32.04       33.22      6.06 o 
  -9  13  12      395.10      413.34      8.33 o 
  -7  13  12     1217.67     1220.66     13.77 o 
  -5  13  12      707.98      664.24      8.57 o 
  -3  13  12      983.09      970.54     12.72 o 
  -1  13  12      683.88      629.57      8.31 o 
   1  13  12       74.67       63.99      3.91 o 
   3  13  12      257.04      227.30      5.25 o 
   5  13  12      734.82      702.47      8.59 o 
   7  13  12       13.85       14.62      3.54 o 
   9  13  12       39.82       37.07      4.26 o 
  11  13  12        1.63       -5.81      5.81 o 
  13  13  12      323.42      334.46     11.94 o 
 -12  14  12      183.68      203.44     10.18 o 
 -10  14  12        4.66       11.31      5.85 o 
  -8  14  12       84.18       96.21      6.15 o 
  -6  14  12     1840.61     1839.84     17.75 o 
  -4  14  12      439.76      428.03      8.75 o 
  -2  14  12     2879.41     2821.26     23.79 o 
   0  14  12      213.40      244.66      5.83 o 
   2  14  12     8052.10     7977.43     44.32 o 
   4  14  12      705.23      703.81      9.17 o 
   6  14  12     4168.58     4103.73     26.95 o 
   8  14  12      337.36      324.13      7.01 o 
  10  14  12      238.97      216.82      8.43 o 
  12  14  12       40.39       51.05      7.49 o 
  14  14  12      102.52       87.42      8.00 o 
 -13  15  12      102.14      103.12      8.84 o 
 -11  15  12      629.74      638.81     15.31 o 
  -9  15  12       80.19       85.82      8.60 o 
  -7  15  12       77.82       72.80      6.79 o 
  -5  15  12       84.71       92.28      5.97 o 
  -3  15  12       13.41       14.80      4.74 o 
  -1  15  12       76.31       87.90      4.97 o 
   1  15  12      663.04      679.04     10.47 o 
   3  15  12      195.03      194.81      6.30 o 
   5  15  12      105.22      109.59      5.06 o 
   7  15  12        1.02       -3.23      4.14 o 
   9  15  12      880.47      867.62     14.53 o 
  11  15  12      583.28      590.04     13.65 o 
  13  15  12        0.69        1.87      7.96 o 
  15  15  12      703.31      736.89     16.14 o 
 -14  16  12       54.64       49.27      7.45 o 
 -12  16  12     1221.84     1240.73     21.73 o 
 -10  16  12       55.71       42.32     11.22 o 
  -8  16  12     1127.62     1052.73     20.46 o 
  -6  16  12      570.02      573.02     16.59 o 
  -4  16  12      160.87      160.19      8.08 o 
  -2  16  12     1009.46     1010.23     14.24 o 
   0  16  12       32.01       23.81      5.33 o 
   2  16  12      493.72      512.63      9.43 o 
   4  16  12       14.76       17.69      4.77 o 
   6  16  12        4.85       -0.75      5.26 o 
   8  16  12       84.56       93.11      7.13 o 
  10  16  12      474.21      453.83     12.37 o 
  12  16  12      569.81      576.98     14.89 o 
  14  16  12      198.56      192.02     10.39 o 
  16  16  12      384.04      371.53      7.35 o 
 -15  17  12      158.04      148.75      5.70 o 
 -13  17  12       30.48       31.14      8.30 o 
 -11  17  12      318.77      342.55     17.75 o 
  -9  17  12       52.16       70.62      9.68 o 
  -7  17  12     1784.62     1828.60     31.07 o 
  -5  17  12       26.30       13.11      7.56 o 
  -3  17  12      897.78      947.17     17.89 o 
  -1  17  12       40.70       35.38      9.61 o 
   1  17  12       79.31       86.42      6.52 o 
   3  17  12       11.46        9.11      6.67 o 
   5  17  12      438.79      444.05     13.82 o 
   7  17  12       26.87       32.85      6.60 o 
   9  17  12       11.28       24.74      6.74 o 
  11  17  12       85.36       98.61      8.64 o 
  13  17  12      212.74      213.81     14.52 o 
  15  17  12        0.57       -1.54      4.61 o 
  17  17  12       38.71       37.74      4.97 o 
 -16  18  12        8.15        4.25      4.66 o 
 -14  18  12       89.93       86.22      7.53 o 
 -12  18  12        1.10       -8.66      8.66 o 
 -10  18  12       19.15       10.14      8.69 o 
  -8  18  12        0.56       -0.97      8.33 o 
  -6  18  12      171.58      180.51     11.86 o 
  -4  18  12      221.37      212.61     11.18 o 
  -2  18  12      356.02      369.17     13.33 o 
   0  18  12      230.24      226.41     10.92 o 
   2  18  12     1949.21     1970.98     30.88 o 
   4  18  12      756.03      744.90     16.96 o 
   6  18  12      569.12      606.57     14.60 o 
   8  18  12      716.50      739.50     15.48 o 
  10  18  12       12.18       10.17      7.12 o 
  12  18  12      217.09      224.74     11.89 o 
  14  18  12       20.16       23.97      5.80 o 
  16  18  12      165.11      176.30      6.74 o 
  18  18  12        5.30       10.97      4.59 o 
 -17  19  12       13.08       11.63      4.81 o 
 -15  19  12       60.51       51.59      5.34 o 
 -13  19  12       67.12       61.86      7.96 o 
 -11  19  12       75.06       88.01      8.46 o 
  -9  19  12        0.17       -1.43      8.69 o 
  -7  19  12       75.20       68.91      9.96 o 
  -5  19  12      171.15      166.75     11.86 o 
  -3  19  12      278.83      275.56     13.12 o 
  -1  19  12       74.33       91.38     11.02 o 
   1  19  12        2.99        2.65      6.78 o 
   3  19  12      806.29      848.73     19.63 o 
   5  19  12      131.63      115.82      9.01 o 
   7  19  12      192.63      208.11      9.75 o 
   9  19  12      150.09      165.25      9.25 o 
  11  19  12      962.29      949.11     12.57 o 
  13  19  12       66.43       58.89      5.61 o 
  15  19  12      886.46      890.41     11.91 o 
  17  19  12      262.94      265.86      8.61 o 
  19  19  12      214.96      215.87      7.96 o 
 -18  20  12       10.35       13.17      6.11 o 
 -16  20  12       30.71       33.64      5.61 o 
 -14  20  12        6.96        2.16      6.06 o 
 -12  20  12      153.89      152.31     11.24 o 
 -10  20  12       67.83       61.15      6.21 o 
  -8  20  12       45.49       41.59     10.48 o 
  -6  20  12      167.61      197.41     12.56 o 
  -4  20  12       78.76       86.87     14.19 o 
  -2  20  12      248.01      284.78     14.13 o 
   0  20  12      127.45      156.20     10.68 o 
   2  20  12      249.77      291.42     11.72 o 
   4  20  12      118.27      141.31     10.70 o 
   6  20  12        1.58       15.09      7.50 o 
   8  20  12       25.67       22.23      6.91 o 
  10  20  12      124.19      107.46      6.93 o 
  12  20  12       59.92       49.94      5.53 o 
  14  20  12       67.13       68.59      5.67 o 
  16  20  12       62.99       39.78      5.45 o 
  18  20  12       27.32       20.03      8.64 o 
  20  20  12        1.84       10.53      6.11 o 
 -19  21  12       23.70       38.23      8.64 o 
 -17  21  12        2.80        0.44      6.52 o 
 -15  21  12        4.77        5.32      5.97 o 
 -13  21  12        3.14       -0.62      6.17 o 
 -11  21  12       10.48       17.79      6.74 o 
  -9  21  12        0.03       -5.02      5.73 o 
  -7  21  12      182.20      184.87      8.37 o 
  -5  21  12      116.16      118.67     12.66 o 
  -3  21  12        0.82        4.85     10.00 o 
  -1  21  12      209.60      227.79     13.44 o 
   1  21  12       40.20       49.69      9.23 o 
   3  21  12      588.44      630.10     19.76 o 
   5  21  12       60.77       66.24      8.15 o 
   7  21  12     1034.12     1059.99     12.52 o 
   9  21  12       65.34       75.56      5.39 o 
  11  21  12      257.43      281.11      7.31 o 
  13  21  12       75.60       92.29      6.16 o 
  15  21  12      483.47      468.28      9.60 o 
  17  21  12       22.03       20.92      7.33 o 
  19  21  12      107.54      101.92      8.11 o 
  21  21  12        4.59        4.25      5.39 o 
 -20  22  12        0.17       -0.41      5.48 o 
 -18  22  12       45.92       37.01      6.52 o 
 -16  22  12        0.16        2.63      7.02 o 
 -14  22  12      261.73      286.02      9.03 o 
 -12  22  12        0.41        4.45      6.35 o 
 -10  22  12      243.27      265.72      9.87 o 
  -8  22  12      161.44      172.65     10.12 o 
  -6  22  12      110.74      130.24      8.10 o 
  -4  22  12      997.06      980.56     15.64 o 
  -2  22  12       38.87       50.10      7.63 o 
   0  22  12      510.24      540.74     13.02 o 
   2  22  12      120.48      101.34      7.69 o 
   4  22  12      268.03      271.61      7.49 o 
   6  22  12        0.41        3.77      4.51 o 
   8  22  12       91.52       96.99      5.23 o 
  10  22  12      129.76      141.04      7.69 o 
  12  22  12       79.62       74.98      5.75 o 
  14  22  12       94.49      103.03      6.01 o 
  16  22  12        1.97       -5.94      6.58 o 
  18  22  12       40.52       44.94      6.33 o 
  20  22  12       11.68       14.23      5.39 o 
  22  22  12        3.08        7.02      4.30 o 
 -21  23  12       28.27       29.53      7.09 o 
 -19  23  12       32.03       22.82      7.02 o 
 -17  23  12       46.97       31.78      7.36 o 
 -15  23  12        2.19        8.78      7.02 o 
 -13  23  12        0.11       11.15     10.46 o 
 -11  23  12        1.85       -3.62      6.09 o 
  -9  23  12      116.43      118.14      8.20 o 
  -7  23  12      131.40      142.00      8.20 o 
  -5  23  12      238.01      227.61      9.09 o 
  -3  23  12      184.89      201.53      8.79 o 
  -1  23  12      118.78      114.28      8.31 o 
   1  23  12       56.65       57.67      8.90 o 
   3  23  12      281.02      275.80      8.20 o 
   5  23  12      195.99      186.66      6.77 o 
   7  23  12        6.32        4.73      4.55 o 
   9  23  12       43.06       28.74      5.23 o 
  11  23  12       51.73       44.54      4.93 o 
  13  23  12       44.66       40.10      7.02 o 
  15  23  12       43.55       25.05      9.42 o 
  17  23  12      104.57      102.31      7.66 o 
  19  23  12        0.53        0.74      5.39 o 
  21  23  12        5.44        4.10      4.30 o 
  23  23  12        1.07       -0.70      4.71 o 
 -22  24  12        0.05       -4.01      5.11 o 
 -20  24  12        0.01        8.19      7.17 o 
 -18  24  12        2.32        7.52      5.96 o 
 -16  24  12        1.94       -0.88      7.02 o 
 -14  24  12        0.91       -5.27      7.09 o 
 -12  24  12       22.33       29.25      7.75 o 
 -10  24  12        6.21        3.05      5.87 o 
  -8  24  12        0.75       -6.11      6.11 o 
  -6  24  12      173.93      185.99      8.70 o 
  -4  24  12      107.05       92.57      7.49 o 
  -2  24  12      219.10      215.00      8.88 o 
   0  24  12      115.40      125.86      9.15 o 
   2  24  12      259.71      242.80      9.20 o 
   4  24  12      114.48      118.95      7.22 o 
   6  24  12        8.80        4.66      5.20 o 
   8  24  12       52.56       56.05      5.13 o 
  10  24  12       22.44       23.76      5.01 o 
  12  24  12        0.07       -4.19      5.96 o 
  14  24  12        2.51       -4.34      5.45 o 
  16  24  12        0.72       -4.51      5.31 o 
  18  24  12       58.07       56.74      5.31 o 
  20  24  12        3.43       -1.76      4.30 o 
  22  24  12        4.32        2.93      4.30 o 
 -21  25  12        0.11        0.00      8.78 o 
 -19  25  12       18.87       19.31      5.57 o 
 -17  25  12        1.85       -0.23      5.58 o 
 -15  25  12        9.48        5.27      7.02 o 
 -13  25  12        0.79        0.88      8.61 o 
 -11  25  12       39.80       51.89      8.00 o 
  -9  25  12        3.55        7.94      6.79 o 
  -7  25  12       14.41       10.75      6.13 o 
  -5  25  12       38.00       34.70      6.90 o 
  -3  25  12       55.00       56.71      7.91 o 
  -1  25  12       18.82       14.99      6.13 o 
   1  25  12       44.98       30.44      8.08 o 
   3  25  12      130.21      125.83      7.53 o 
   5  25  12       12.92        8.31      5.18 o 
   7  25  12      219.54      217.50      7.06 o 
   9  25  12       39.45       45.86      6.85 o 
  11  25  12        8.63       12.95      5.77 o 
  13  25  12       12.66       16.38      5.60 o 
  15  25  12       95.23       87.09      6.38 o 
  17  25  12        7.24       -4.80      4.80 o 
  19  25  12        3.35        2.29      4.47 o 
  21  25  12       12.25       14.63      4.30 o 
 -20  26  12       18.22       17.55      7.45 o 
 -18  26  12       10.72       17.83      6.67 o 
 -16  26  12       51.34       45.68      6.42 o 
 -14  26  12       45.74       49.15      7.02 o 
 -12  26  12      124.14      138.53      8.78 o 
 -10  26  12       29.99       31.98      6.52 o 
  -8  26  12       33.80       33.48      7.09 o 
  -6  26  12       16.52        6.44      7.75 o 
  -4  26  12       12.25       -2.73      7.75 o 
  -2  26  12        0.58       -2.01      6.02 o 
   0  26  12        0.86        5.69      6.88 o 
   2  26  12       63.53       52.28      6.91 o 
   4  26  12        0.16       -3.51      6.32 o 
   6  26  12        0.16       -5.91      5.91 o 
   8  26  12        5.67       12.16      6.11 o 
  10  26  12       20.24        6.54      5.91 o 
  12  26  12        0.01       -1.17      5.73 o 
  14  26  12       23.96       26.10      5.54 o 
  16  26  12        2.95       -4.68      4.86 o 
  18  26  12       14.02       12.38      5.08 o 
  20  26  12        3.88        2.11      4.71 o 
 -17  27  12        0.08       -0.88      5.27 o 
 -15  27  12       14.09       14.04      6.08 o 
 -13  27  12       26.56       11.49      6.85 o 
 -11  27  12        0.15       -6.42      6.42 o 
  -9  27  12        8.54       13.34      6.28 o 
  -7  27  12       46.18       46.88      6.79 o 
  -5  27  12       20.81       20.29      7.75 o 
  -3  27  12       24.81       13.85      7.75 o 
  -1  27  12       33.83       19.41      8.22 o 
   1  27  12       13.92        1.17      8.11 o 
   3  27  12      114.37      120.71      8.78 o 
   5  27  12       75.34       71.22      7.09 o 
   7  27  12        2.37        0.00      5.73 o 
   9  27  12       23.39       16.30      6.11 o 
  11  27  12       31.76       28.09      6.28 o 
  13  27  12       19.28       19.66      6.28 o 
  15  27  12       19.13        9.95      5.19 o 
  17  27  12       36.27       42.70      5.19 o 
  19  27  12        0.73        3.51      6.08 o 
 -16  28  12        1.09       10.53      6.08 o 
 -14  28  12       17.92       21.07      6.08 o 
 -12  28  12        0.38       -0.88      5.83 o 
 -10  28  12       31.11       29.84      7.02 o 
  -8  28  12        9.87        8.34      5.84 o 
  -6  28  12        8.37        9.13      6.28 o 
  -4  28  12       49.56       39.65      8.22 o 
  -2  28  12       19.75       17.55      7.02 o 
   0  28  12       34.17       34.73     17.29 o 
   2  28  12       50.05       41.88      8.64 o 
   4  28  12       27.21       21.94      7.02 o 
   6  28  12        0.08       11.19      5.84 o 
   8  28  12        8.68        6.48      7.60 o 
  10  28  12        1.29       -4.61      5.84 o 
  12  28  12        0.10       -0.39      5.19 o 
  14  28  12        0.59       -5.58      5.58 o 
  16  28  12        0.00       -0.70      4.71 o 
 -15  29  12       24.10       26.63      6.28 o 
 -13  29  12       23.77       50.09      6.08 o 
 -11  29  12       48.08       43.34      6.42 o 
  -9  29  12       44.54       28.63      6.42 o 
  -7  29  12        0.57        9.44      5.84 o 
  -5  29  12        0.02       -0.88      5.84 o 
  -3  29  12       77.30       82.63     11.19 o 
  -1  29  12        5.58       -1.40      7.94 o 
   1  29  12       27.59       23.52      8.03 o 
   3  29  12       19.88       24.22      7.53 o 
   5  29  12        0.08       -6.08      6.08 o 
   7  29  12       37.33       46.67      8.11 o 
   9  29  12       42.40       39.43      7.02 o 
  11  29  12        0.95        3.51      7.72 o 
  13  29  12       20.32       23.70      5.27 o 
  15  29  12       13.38        7.02      5.27 o 
 -12  30  12        0.04       -4.60      4.60 o 
 -10  30  12        5.12        3.51      5.27 o 
  -8  30  12       20.92       28.81      5.27 o 
  -6  30  12        3.53        5.91      4.93 o 
  -4  30  12       80.20       78.41      6.28 o 
  -2  30  12        1.24        5.13      6.42 o 
   0  30  12       47.68       40.37      9.93 o 
   2  30  12       33.16       21.07      9.93 o 
   4  30  12       12.85       16.92      6.58 o 
   6  30  12        7.54       16.38      6.08 o 
   8  30  12        0.33       -5.27      5.27 o 
  10  30  12        1.92        7.02      5.27 o 
  12  30  12        1.72        8.43      4.71 o 
 -11  31  12       27.41       39.54     12.29 o 
  -9  31  12       12.73       11.70      6.08 o 
  -7  31  12        5.04        2.34      6.08 o 
  -5  31  12        0.36        7.02      5.27 o 
  -3  31  12       29.15       31.33      5.58 o 
  -1  31  12        0.67       -1.28      8.58 o 
   1  31  12       21.61       25.05     10.04 o 
   3  31  12        6.80       10.53      7.45 o 
   5  31  12        0.74        5.85      6.08 o 
   7  31  12       17.15       10.53     10.53 o 
   9  31  12       63.25       56.29      5.27 o 
  -8  32  12        0.01        2.19      4.49 o 
  -6  32  12       25.00       26.92      6.08 o 
  -4  32  12        2.39        5.85      6.08 o 
  -2  32  12       23.02       25.75      6.08 o 
   0  32  12        2.13        2.34      6.08 o 
   2  32  12       19.10       21.07      6.08 o 
   4  32  12        3.01       10.53      6.62 o 
   6  32  12        0.68        9.83      5.84 o 
  -1  33  12        4.65        7.02     10.53 o 
   1  33  12        2.30        0.00      7.02 o 
   0   1  13    28559.68    33849.30    172.72 o 
  -1   2  13    19719.82    22089.04    107.19 o 
   1   2  13    22148.13    25447.65    126.95 o 
  -2   3  13    11414.32    12398.52     64.16 o 
   0   3  13     1313.76     1598.62     11.00 o 
   2   3  13    12305.69    14156.49     75.05 o 
  -3   4  13     4647.41     5018.77     28.15 o 
  -1   4  13      357.56      518.43      5.64 o 
   1   4  13    25145.22    29171.62    141.55 o 
   3   4  13     4317.05     4583.22     26.00 o 
  -4   5  13       19.81       37.95      2.58 o 
  -2   5  13      142.88      164.20      3.24 o 
   0   5  13      261.78      312.51      4.56 o 
   2   5  13      288.60      243.88      3.90 o 
   4   5  13     6509.14     6972.27     40.56 o 
  -5   6  13      399.07      440.62      7.39 o 
  -3   6  13       22.96       52.47      2.93 o 
  -1   6  13     5289.77     5928.44     33.06 o 
   1   6  13      372.57      316.18      4.96 o 
   3   6  13     6401.41     6717.52     42.42 o 
   5   6  13     4682.54     5026.08     35.17 o 
  -6   7  13     7070.45     6761.24     48.17 o 
  -4   7  13      397.38      452.33      7.04 o 
  -2   7  13     5457.52     5208.94     32.10 o 
   0   7  13     8004.04     8671.36     50.98 o 
   2   7  13     4154.83     4343.82     29.75 o 
   4   7  13    13203.91    13454.79     86.54 o 
   6   7  13      919.01      942.76     12.06 o 
  -7   8  13      117.03      158.87      4.89 o 
  -5   8  13     7096.58     6871.62     51.48 o 
  -3   8  13     1283.20     1054.46     11.58 o 
  -1   8  13     1165.74      948.26     10.23 o 
   3   8  13     5114.01     5119.58     44.92 o 
   5   8  13     9296.40     8871.96     60.84 o 
   7   8  13       17.70       15.06      3.47 o 
  -8   9  13     2998.15     2961.33     19.42 o 
  -6   9  13     3283.61     3215.09     23.16 o 
  -4   9  13      270.69      259.42      6.29 o 
  -2   9  13        6.38       23.78      3.61 o 
   0   9  13      286.87      356.78      6.46 o 
   2   9  13      114.60      152.97      4.54 o 
   4   9  13     5810.88     5670.26     44.21 o 
   6   9  13      571.20      547.97      7.44 o 
   8   9  13     8794.15     8360.91     43.49 o 
  -9  10  13      735.58      694.84      8.70 o 
  -7  10  13     2174.12     2027.97     14.19 o 
  -5  10  13     1041.10      999.10     10.30 o 
  -3  10  13      688.28      645.75      9.94 o 
  -1  10  13       90.52      114.11      5.04 o 
   1  10  13      116.29       86.12      4.14 o 
   3  10  13      297.88      280.51      5.65 o 
   5  10  13     3715.85     3605.35     21.46 o 
   7  10  13     1032.15      962.97      9.35 o 
   9  10  13     1953.19     1906.97     15.56 o 
 -10  11  13      665.20      613.83      9.09 o 
  -8  11  13      193.54      222.89      5.25 o 
  -6  11  13     4489.08     4159.94     25.11 o 
  -4  11  13       39.88       47.95      3.23 o 
  -2  11  13     2984.99     2608.48     19.94 o 
   0  11  13     2279.85     2206.33     18.48 o 
   2  11  13     3149.37     2934.88     21.04 o 
   4  11  13     7541.45     7159.30     35.31 o 
   6  11  13       45.22       66.81      3.56 o 
   8  11  13      231.19      235.10      5.72 o 
  10  11  13      186.46      190.93      5.83 o 
 -11  12  13     1114.04     1118.36     15.70 o 
  -9  12  13     2575.44     2517.54     19.77 o 
  -7  12  13      653.41      660.43      7.99 o 
  -5  12  13      582.31      573.49      8.20 o 
  -3  12  13        2.31        0.86      3.02 o 
  -1  12  13       16.26       14.52      3.10 o 
   1  12  13       77.63      113.60      3.86 o 
   3  12  13      350.99      350.35      5.48 o 
   5  12  13     3649.53     3520.58     22.55 o 
   7  12  13      678.41      661.06      8.34 o 
   9  12  13      533.27      550.92      8.55 o 
  11  12  13       10.18        4.24      4.51 o 
 -12  13  13      333.94      350.66     11.94 o 
 -10  13  13     3520.33     3372.63     31.97 o 
  -8  13  13     1226.10     1294.45     14.13 o 
  -6  13  13     4932.77     4721.85     30.68 o 
  -4  13  13     1437.34     1258.61     11.34 o 
  -2  13  13      213.09      181.86      5.37 o 
   0  13  13     4703.70     4284.31     26.83 o 
   2  13  13       29.26       25.65      3.36 o 
   4  13  13      256.06      188.61      4.91 o 
   6  13  13       96.24      102.21      4.40 o 
   8  13  13        0.13       -2.67      3.53 o 
  10  13  13        0.21       -3.58      4.74 o 
  12  13  13      169.01      169.62      9.39 o 
 -13  14  13       97.35       99.88      9.51 o 
 -11  14  13        0.23       -7.04      7.04 o 
  -9  14  13      782.15      731.73     15.79 o 
  -7  14  13      508.08      496.65      9.26 o 
  -5  14  13      474.77      416.99      7.58 o 
  -3  14  13        4.73        5.08      4.48 o 
  -1  14  13       17.84       29.40      4.10 o 
   1  14  13      274.54      291.14      5.88 o 
   3  14  13      279.99      310.67      6.83 o 
   5  14  13       29.54       24.95      4.02 o 
   7  14  13      795.15      827.07     10.85 o 
   9  14  13       81.18       75.24      6.00 o 
  11  14  13      369.34      378.36     10.53 o 
  13  14  13      198.14      215.31     12.61 o 
 -14  15  13       90.83      104.90     14.02 o 
 -12  15  13       63.88       69.29      8.12 o 
 -10  15  13       37.35       25.52      9.03 o 
  -8  15  13      298.03      326.53     10.82 o 
  -6  15  13      393.93      414.12     10.39 o 
  -4  15  13      374.45      345.48      8.25 o 
  -2  15  13      112.11      119.93      5.99 o 
   0  15  13      165.34      183.71      6.25 o 
   2  15  13      362.45      407.62      8.53 o 
   4  15  13     1578.07     1531.90     17.26 o 
   6  15  13      360.28      338.22      7.20 o 
   8  15  13      263.78      248.38      8.27 o 
  10  15  13      197.02      194.61     10.59 o 
  12  15  13        4.18       -4.38      6.11 o 
  14  15  13        8.38        9.97      6.74 o 
 -15  16  13        6.82        9.36      5.43 o 
 -13  16  13      271.53      264.39     13.66 o 
 -11  16  13      385.07      393.89     15.35 o 
  -9  16  13      569.33      555.64     15.24 o 
  -7  16  13       81.75       80.96      9.68 o 
  -5  16  13        0.30        7.61      8.55 o 
  -3  16  13       30.47       23.07      5.87 o 
  -1  16  13        1.81        6.47      4.74 o 
   1  16  13       96.83       96.10      6.89 o 
   3  16  13        1.35        2.01      4.95 o 
   5  16  13     2444.30     2350.35     26.17 o 
   7  16  13      932.31      947.33     15.54 o 
   9  16  13      334.74      346.27     10.77 o 
  11  16  13      326.25      321.66     11.94 o 
  13  16  13      307.26      317.56     13.40 o 
  15  16  13       65.45       71.64      5.77 o 
 -16  17  13       56.73       61.57      5.07 o 
 -14  17  13       44.66       49.80      5.86 o 
 -12  17  13      273.26      253.88     13.77 o 
 -10  17  13      361.42      362.50     15.01 o 
  -8  17  13     1880.46     1801.98     31.40 o 
  -6  17  13      711.22      697.24     18.49 o 
  -4  17  13        6.04       10.22      7.56 o 
  -2  17  13      226.79      230.35      9.98 o 
   0  17  13      277.04      304.09     10.95 o 
   2  17  13      522.03      505.41     14.36 o 
   4  17  13      273.81      243.20     13.68 o 
   6  17  13       45.10       37.72      6.74 o 
   8  17  13      399.65      377.11     11.59 o 
  10  17  13      221.75      226.50      9.93 o 
  12  17  13       73.26       61.74      8.12 o 
  14  17  13        8.72        7.56      5.25 o 
  16  17  13        2.50        0.86      4.66 o 
 -17  18  13        0.01       -4.31      4.31 o 
 -15  18  13       14.67        3.34      4.80 o 
 -13  18  13       26.36       20.68      6.03 o 
 -11  18  13       25.40       28.09      9.42 o 
  -9  18  13      323.95      323.27     14.13 o 
  -7  18  13      539.61      521.28     18.44 o 
  -5  18  13      116.73      102.62     10.61 o 
  -3  18  13       28.60       25.89     10.14 o 
  -1  18  13       13.04       23.41      8.69 o 
   1  18  13        7.11       -2.42      7.10 o 
   3  18  13      342.05      376.93     11.94 o 
   5  18  13        0.72        8.99      6.78 o 
   7  18  13      967.46      980.24     19.74 o 
   9  18  13      177.80      186.80      9.41 o 
  11  18  13      775.53      778.73     19.55 o 
  13  18  13       15.73       10.58      5.10 o 
  15  18  13       77.55       70.15      5.57 o 
  17  18  13       55.41       57.44      5.02 o 
 -18  19  13       12.65        1.76      5.48 o 
 -16  19  13        7.05       -0.49      5.13 o 
 -14  19  13      216.85      207.83      6.70 o 
 -12  19  13      256.37      253.08      9.44 o 
 -10  19  13      104.88      130.05     16.55 o 
  -8  19  13      251.20      258.52     14.13 o 
  -6  19  13       30.81       16.88      9.03 o 
  -4  19  13      280.17      280.91     12.62 o 
  -2  19  13        0.57        8.02      8.38 o 
   0  19  13       75.29       68.83      8.80 o 
   2  19  13       63.55       54.41     10.99 o 
   4  19  13      964.06      923.93     19.96 o 
   6  19  13      364.42      389.62     13.05 o 
   8  19  13       58.62       65.21      7.71 o 
  10  19  13      179.45      189.24     11.67 o 
  12  19  13       49.19       57.73      6.19 o 
  14  19  13       67.69       75.17      6.82 o 
  16  19  13       10.05        7.29      4.97 o 
  18  19  13       48.48       47.67      6.33 o 
 -19  20  13      122.76      132.67      6.78 o 
 -17  20  13       30.56       33.53      7.59 o 
 -15  20  13      368.07      357.42      9.78 o 
 -13  20  13      273.16      268.11      9.04 o 
 -11  20  13       65.21       69.47      7.53 o 
  -9  20  13        8.36       -0.08      6.60 o 
  -7  20  13      301.96      300.70     14.41 o 
  -5  20  13      191.46      196.38     13.97 o 
  -3  20  13      502.56      507.63     26.35 o 
  -1  20  13        5.24       10.21      7.79 o 
   1  20  13      899.01      869.61     21.64 o 
   3  20  13        1.62       -0.72      7.56 o 
   5  20  13     2135.72     2121.77     29.74 o 
   7  20  13      161.13      179.39     10.39 o 
   9  20  13      550.77      534.62      8.90 o 
  11  20  13       43.45       39.64      5.38 o 
  13  20  13      455.63      460.53      8.77 o 
  15  20  13        0.25        0.60      5.13 o 
  17  20  13       58.79       47.06      7.21 o 
  19  20  13       54.23       49.99      6.85 o 
 -20  21  13        5.21       -2.59      5.39 o 
 -18  21  13        0.32        2.05      6.52 o 
 -16  21  13       10.02        9.28      6.11 o 
 -14  21  13       14.51       17.42      6.21 o 
 -12  21  13       10.16        6.70      6.74 o 
 -10  21  13       49.23       38.53      6.10 o 
  -8  21  13      114.07      101.21      6.98 o 
  -6  21  13       90.04       85.55      7.49 o 
  -4  21  13      422.56      431.40     18.82 o 
  -2  21  13      586.07      586.66     21.47 o 
   0  21  13     1059.13     1069.28     22.67 o 
   2  21  13      756.87      781.92     20.94 o 
   4  21  13       74.94       66.79     12.08 o 
   6  21  13      294.61      311.78     10.44 o 
   8  21  13        0.16        7.53      4.76 o 
  10  21  13      578.08      573.79      9.02 o 
  12  21  13        9.27        9.10      5.16 o 
  14  21  13       24.01       26.03      5.40 o 
  16  21  13        0.97        5.62      6.16 o 
  18  21  13       30.81       22.96      6.58 o 
  20  21  13        6.23        8.19      5.73 o 
 -21  22  13        8.79        1.56      5.19 o 
 -19  22  13       13.42       19.66      6.28 o 
 -17  22  13        3.16        0.88      7.60 o 
 -15  22  13        0.60       11.46      7.36 o 
 -13  22  13        0.37        4.59      6.06 o 
 -11  22  13        1.13        0.83      6.11 o 
  -9  22  13       77.80       85.22      6.82 o 
  -7  22  13      118.36      113.97      7.85 o 
  -5  22  13       41.03       42.13      7.00 o 
  -3  22  13        0.26        0.57      6.35 o 
  -1  22  13       33.57       16.45      7.30 o 
   1  22  13        2.09       -4.99      6.63 o 
   3  22  13        0.57        3.80      5.70 o 
   5  22  13        9.18       13.08      5.36 o 
   7  22  13       12.77       14.58      4.54 o 
   9  22  13      113.17      114.67      5.52 o 
  11  22  13        1.43        9.92      5.26 o 
  13  22  13        0.92       -1.26      5.00 o 
  15  22  13       52.30       65.00      8.71 o 
  17  22  13       18.59       11.18      6.33 o 
  19  22  13       40.55       49.28      7.63 o 
  21  22  13        3.64        4.18      4.86 o 
 -22  23  13       15.33       16.68      5.27 o 
 -20  23  13        0.11       -4.07      7.08 o 
 -18  23  13       19.04       24.58      7.02 o 
 -16  23  13       33.13       37.41      7.36 o 
 -14  23  13       30.45       31.39      8.22 o 
 -12  23  13        9.65       10.47      5.80 o 
 -10  23  13       21.80       19.67      5.84 o 
  -8  23  13        2.67       11.00      6.60 o 
  -6  23  13      307.14      317.06     10.40 o 
  -4  23  13       65.59       69.42      7.29 o 
  -2  23  13      334.40      329.72     10.17 o 
   0  23  13       12.57        5.32      7.79 o 
   2  23  13      479.44      503.80     12.77 o 
   4  23  13      204.42      195.62      8.29 o 
   6  23  13        0.03       -4.07      4.81 o 
   8  23  13      163.41      167.45      5.88 o 
  10  23  13        0.15       -0.95      4.83 o 
  12  23  13        0.53       -3.69      4.51 o 
  14  23  13        5.16        3.09      6.85 o 
  16  23  13        0.49       -5.71      5.71 o 
  18  23  13        9.26       12.20      5.39 o 
  20  23  13       69.60       72.47      5.73 o 
  22  23  13        4.26        3.01      3.98 o 
 -21  24  13        3.67        7.02      6.08 o 
 -19  24  13        8.69        9.36      5.58 o 
 -17  24  13       74.45       73.05      7.02 o 
 -15  24  13       21.90       24.58      7.02 o 
 -13  24  13      170.29      163.10     12.16 o 
 -11  24  13       29.82       27.83      6.33 o 
  -9  24  13       25.75       22.47      6.84 o 
  -7  24  13       31.24       36.39      6.74 o 
  -5  24  13      212.80      215.41      9.74 o 
  -3  24  13       84.30      100.40      7.62 o 
  -1  24  13       11.69       13.29      6.35 o 
   1  24  13       10.91       10.85      7.79 o 
   3  24  13       18.87       18.44      5.74 o 
   5  24  13        7.77        8.65      5.42 o 
   7  24  13       69.87       69.06      5.74 o 
   9  24  13       23.50       20.15      5.18 o 
  11  24  13       62.09       52.76      8.13 o 
  13  24  13        3.46        4.04      5.60 o 
  15  24  13        7.97        3.20      5.75 o 
  17  24  13       66.58       74.62      5.60 o 
  19  24  13        5.52        9.31      4.80 o 
  21  24  13       33.50       33.74      3.98 o 
 -20  25  13       13.82        9.65      5.27 o 
 -18  25  13        0.34        7.96      5.58 o 
 -16  25  13        0.81       -3.26      5.96 o 
 -14  25  13        1.54       -0.88      7.02 o 
 -12  25  13        6.18        5.91      7.36 o 
 -10  25  13       84.94       90.46      7.85 o 
  -8  25  13      173.38      172.50     10.53 o 
  -6  25  13      361.73      381.05     16.07 o 
  -4  25  13       35.81       50.54      7.00 o 
  -2  25  13       10.21       15.08      6.35 o 
   0  25  13      163.63      156.54     13.13 o 
   2  25  13       59.32       70.40      7.79 o 
   4  25  13        9.16        8.84      5.58 o 
   6  25  13      139.38      140.18      6.29 o 
   8  25  13        3.71       10.20      5.92 o 
  10  25  13        1.39        1.10      5.77 o 
  12  25  13        0.42        7.34      5.60 o 
  14  25  13       79.79       87.70      6.38 o 
  16  25  13       11.78        7.18      5.04 o 
  18  25  13        3.40        2.84      4.54 o 
  20  25  13        0.16        1.76      4.30 o 
 -19  26  13       27.24       15.80      5.27 o 
 -17  26  13        0.90       -3.51      5.27 o 
 -15  26  13       11.75       13.17      8.61 o 
 -13  26  13        0.87       -1.17      8.11 o 
 -11  26  13        7.09       -0.70      6.28 o 
  -9  26  13       19.68       13.02      6.52 o 
  -7  26  13       30.84       23.60      7.75 o 
  -5  26  13        1.24       -7.75      7.75 o 
  -3  26  13        3.27        3.30      8.61 o 
  -1  26  13        0.27       -4.83      7.86 o 
   1  26  13        3.27       -2.34      8.11 o 
   3  26  13       19.96       21.80      7.36 o 
   5  26  13       31.72       29.40      6.52 o 
   7  26  13       47.71       46.05      6.11 o 
   9  26  13       84.60       86.38      6.58 o 
  11  26  13       21.17       21.44      6.11 o 
  13  26  13        7.94        5.73      5.39 o 
  15  26  13        0.17       -4.42      4.42 o 
  17  26  13       15.43       19.56      4.86 o 
  19  26  13        0.97       -2.11      5.48 o 
 -18  27  13        0.33        2.63      5.27 o 
 -16  27  13       40.94       39.03      6.08 o 
 -14  27  13       58.67       56.32      8.11 o 
 -12  27  13        4.06        0.70      7.23 o 
 -10  27  13        4.04       14.04      6.28 o 
  -8  27  13       29.83       40.96      6.28 o 
  -6  27  13        8.92       10.53      7.36 o 
  -4  27  13        0.74       -7.80      8.90 o 
  -2  27  13       21.35       23.74     12.16 o 
   0  27  13       68.23       76.64      9.30 o 
   2  27  13       52.04       56.50      9.18 o 
   4  27  13      198.51      197.22     11.83 o 
   6  27  13       24.84       20.48      5.73 o 
   8  27  13       12.60        6.32      6.28 o 
  10  27  13        3.34       -5.11      5.11 o 
  12  27  13       10.66       18.87      5.84 o 
  14  27  13        9.55        5.07      5.19 o 
  16  27  13        3.40        0.74      4.93 o 
  18  27  13        3.17        1.40      4.71 o 
 -17  28  13       32.84       31.60      7.45 o 
 -15  28  13        0.05        5.85      6.08 o 
 -13  28  13       25.76       23.41      6.08 o 
 -11  28  13       28.13       36.14      7.02 o 
  -9  28  13        1.09        0.62      5.48 o 
  -7  28  13       44.22       39.27      6.61 o 
  -5  28  13       10.35        5.27      8.11 o 
  -3  28  13       78.30       87.86      8.22 o 
  -1  28  13       35.46       30.50     11.33 o 
   1  28  13        9.21        7.02      8.11 o 
   3  28  13       31.31       46.13     10.05 o 
   5  28  13        0.32        0.00      5.27 o 
   7  28  13       18.80       23.05      5.39 o 
   9  28  13        0.55       -0.20      5.29 o 
  11  28  13        0.24       -5.48      5.48 o 
  13  28  13        0.93       -3.76      5.96 o 
  15  28  13        1.60       -1.40      4.71 o 
  17  28  13       11.48        7.90      5.27 o 
 -14  29  13       27.16       37.41      6.08 o 
 -12  29  13        0.41        6.14      5.32 o 
 -10  29  13        3.58       -5.27      5.27 o 
  -8  29  13       61.70       64.39      6.28 o 
  -6  29  13        8.48       -1.76      5.84 o 
  -4  29  13        2.07       -5.96      5.96 o 
  -2  29  13       55.03       48.72      7.02 o 
   0  29  13        2.36        3.86      7.23 o 
   2  29  13        3.06       10.18      7.23 o 
   4  29  13       13.88       23.57      5.96 o 
   6  29  13        1.98       -2.11      4.71 o 
   8  29  13       17.03       13.11      5.58 o 
  10  29  13        8.89        4.21      4.71 o 
  12  29  13       18.97       15.80      5.57 o 
  14  29  13       15.73       23.65      5.27 o 
 -13  30  13       23.00       28.09      7.45 o 
 -11  30  13        1.20        0.00      5.27 o 
  -9  30  13       11.56       14.92      5.27 o 
  -7  30  13        0.00       -4.77      4.77 o 
  -5  30  13       26.29        9.56      5.87 o 
  -3  30  13        6.33       14.26      5.84 o 
  -1  30  13       21.35       10.53      7.23 o 
   1  30  13        1.53        6.70      6.58 o 
   3  30  13       59.34       60.51      9.93 o 
   5  30  13       14.00       24.58      6.08 o 
   7  30  13       68.89       56.56      9.19 o 
   9  30  13       26.63       24.01      5.27 o 
  11  30  13       39.57       40.41      5.44 o 
  13  30  13        8.95       14.04      6.08 o 
 -10  31  13        0.18       -5.11      5.11 o 
  -8  31  13        0.74       -5.27      5.27 o 
  -6  31  13        0.58       -1.76      5.27 o 
  -4  31  13        9.66        9.13      4.71 o 
  -2  31  13        1.09       -2.23      6.58 o 
   0  31  13        2.89       15.64      6.58 o 
   2  31  13        0.97        4.01     21.07 o 
   4  31  13       36.10       41.42      8.43 o 
   6  31  13       40.63       41.08      7.70 o 
   8  31  13        5.98        9.53      6.38 o 
  10  31  13       13.17       11.94      5.84 o 
  -7  32  13       10.98        1.40      5.84 o 
  -5  32  13        0.01        2.01      5.11 o 
  -3  32  13       17.28       22.70      6.18 o 
  -1  32  13       11.47       -1.17      6.08 o 
   1  32  13        0.67       -2.34      6.08 o 
   3  32  13        7.15        8.53      7.09 o 
   5  32  13        0.43       -5.02      5.11 o 
   1   1  14    13335.77    14739.54     75.34 o 
   0   2  14      323.48      331.44      4.37 o 
   2   2  14      413.15      410.06      5.06 o 
  -1   3  14       89.36      132.44      3.09 o 
   1   3  14     3563.83     3608.56     21.83 o 
   3   3  14     2241.04     2754.56     17.63 o 
  -2   4  14       13.02       14.26      2.50 o 
   0   4  14     4972.94     5432.98     29.79 o 
   2   4  14       85.43      117.04      3.02 o 
   4   4  14        0.16        3.42      2.18 o 
  -3   5  14     3567.36     3164.67     22.72 o 
  -1   5  14     3271.46     3570.07     21.61 o 
   1   5  14    11007.40    10592.57     54.92 o 
   3   5  14     3328.19     3358.24     21.43 o 
   5   5  14     4486.23     4094.30     29.94 o 
  -4   6  14      184.77      155.41      3.93 o 
  -2   6  14     1640.07     1605.02     12.15 o 
   0   6  14        1.41        3.13      2.68 o 
   2   6  14     3630.10     3749.92     25.42 o 
   4   6  14      122.08      162.47      4.74 o 
   6   6  14     6901.41     6733.39     47.87 o 
  -5   7  14     6521.35     6259.42     43.28 o 
  -3   7  14      902.26      885.66     10.17 o 
  -1   7  14     1551.85     1514.99     13.09 o 
   1   7  14     1570.17     1675.42     14.85 o 
   3   7  14     4250.16     4147.99     30.36 o 
   5   7  14     1764.61     1712.60     18.09 o 
   7   7  14     1635.37     1390.54     15.57 o 
  -6   8  14     2917.27     2710.16     22.10 o 
  -4   8  14      132.50      180.33      5.18 o 
  -2   8  14     2661.15     2040.47     17.63 o 
   0   8  14     1245.90     1171.67     10.98 o 
   2   8  14     1651.53     1179.55     12.95 o 
   4   8  14        1.46       -3.24      3.24 o 
   6   8  14      613.51      523.78      8.40 o 
   8   8  14      530.66      531.54      7.44 o 
  -7   9  14     2010.10     1864.63     14.11 o 
  -5   9  14     1027.30      896.18      9.84 o 
  -3   9  14     2925.58     2667.43     22.77 o 
  -1   9  14      758.29      748.36     10.36 o 
   1   9  14     6354.43     5988.54     37.48 o 
   3   9  14     3410.25     3375.43     26.94 o 
   5   9  14     3753.27     3541.68     23.81 o 
   7   9  14     6121.77     5882.93     34.61 o 
   9   9  14      836.71      793.52      9.02 o 
  -8  10  14     8884.19     8179.07     41.94 o 
  -6  10  14      201.92      234.37      5.59 o 
  -4  10  14     3387.54     2899.46     20.90 o 
  -2  10  14      422.99      352.16      7.39 o 
   0  10  14     3689.51     3240.61     23.20 o 
   2  10  14        0.13       10.99      2.91 o 
   4  10  14      577.91      492.87      7.25 o 
   6  10  14      216.82      253.46      4.91 o 
   8  10  14     1273.20     1232.23     11.48 o 
  10  10  14      528.47      500.76      7.85 o 
  -9  11  14     1504.27     1454.94     13.88 o 
  -7  11  14     5764.82     5459.61     28.10 o 
  -5  11  14      689.73      700.80      8.30 o 
  -3  11  14     5788.96     5757.04     35.27 o 
  -1  11  14      271.09      230.88      5.16 o 
   1  11  14     1259.73     1279.60     12.34 o 
   3  11  14       14.26        0.21      2.78 o 
   5  11  14      485.08      486.74      6.33 o 
   7  11  14      590.51      571.52      7.54 o 
   9  11  14        3.93       -1.07      3.65 o 
  11  11  14      271.23      268.32      7.60 o 
 -10  12  14      570.66      529.17      8.80 o 
  -8  12  14      112.59      105.27      4.79 o 
  -6  12  14       71.50       73.19      4.09 o 
  -4  12  14        3.01       -1.45      3.06 o 
  -2  12  14        2.45        9.34      3.26 o 
   0  12  14       58.24      109.21      3.97 o 
   2  12  14     1275.29     1375.12     11.19 o 
   4  12  14      422.62      387.03      5.78 o 
   6  12  14     1350.45     1330.18     11.41 o 
   8  12  14       31.61       23.89      3.62 o 
  10  12  14     1260.94     1202.96     12.76 o 
  12  12  14      199.27      186.22     11.27 o 
 -11  13  14      664.94      696.23     15.12 o 
  -9  13  14       42.94       45.60      4.68 o 
  -7  13  14       24.34       19.60      4.17 o 
  -5  13  14       42.09       52.82      3.63 o 
  -3  13  14       90.57       74.20      4.31 o 
  -1  13  14        6.69        9.82      3.55 o 
   1  13  14      845.30      771.65      8.66 o 
   3  13  14     3375.34     3306.54     22.58 o 
   5  13  14      928.69      899.46     12.06 o 
   7  13  14     4125.19     3983.50     25.81 o 
   9  13  14       52.09       49.98      4.37 o 
  11  13  14      998.61      985.94     15.70 o 
  13  13  14      312.49      320.92     14.96 o 
 -12  14  14      393.32      380.55     12.11 o 
 -10  14  14       71.84       93.09      8.12 o 
  -8  14  14       37.64       24.65      6.46 o 
  -6  14  14      132.06      122.98      5.46 o 
  -4  14  14      651.96      664.28     10.39 o 
  -2  14  14      186.72      209.45      5.80 o 
   0  14  14       45.87       53.04      4.43 o 
   2  14  14        8.18        8.60      3.42 o 
   4  14  14       69.56       78.28      4.67 o 
   6  14  14       46.07       42.02      4.14 o 
   8  14  14      804.31      823.12     12.13 o 
  10  14  14     1135.86     1155.21     17.55 o 
  12  14  14      203.99      192.41      9.25 o 
  14  14  14      390.86      394.58     12.23 o 
 -13  15  14      860.69      854.46     18.17 o 
 -11  15  14      504.90      518.15     14.62 o 
  -9  15  14     1403.36     1387.80     26.03 o 
  -7  15  14     4603.49     4552.84     38.95 o 
  -5  15  14      548.56      562.88     12.35 o 
  -3  15  14     5193.77     5152.72     39.46 o 
  -1  15  14       99.92      102.40      5.54 o 
   1  15  14     2562.96     2597.93     21.57 o 
   3  15  14       64.42       50.79      4.57 o 
   5  15  14     1356.01     1344.42     14.55 o 
   7  15  14     1094.63     1104.66     15.20 o 
   9  15  14      154.82      165.16      8.69 o 
  11  15  14        3.80       -4.29      5.85 o 
  13  15  14      778.94      763.30     16.14 o 
  15  15  14       25.40       39.37      8.36 o 
 -14  16  14      109.83      101.20      8.69 o 
 -12  16  14      238.44      226.36     12.82 o 
 -10  16  14        1.18       -1.45      8.10 o 
  -8  16  14       15.33       17.76      8.64 o 
  -6  16  14      399.47      420.84     13.80 o 
  -4  16  14      339.12      355.73     10.50 o 
  -2  16  14      228.04      243.62      8.50 o 
   0  16  14      329.07      372.15      9.70 o 
   2  16  14     2011.00     2091.51     24.42 o 
   4  16  14       20.60       14.21      6.68 o 
   6  16  14     1099.35     1122.89     16.75 o 
   8  16  14      188.29      204.81      8.96 o 
  10  16  14      487.46      470.15     12.64 o 
  12  16  14       24.09       20.33      7.30 o 
  14  16  14      173.32      166.19      9.98 o 
  16  16  14        6.12        0.08      4.73 o 
 -15  17  14     1049.63     1012.71     11.66 o 
 -13  17  14      176.33      169.24     12.56 o 
 -11  17  14     1118.16     1121.96     27.19 o 
  -9  17  14       36.73       42.72      8.60 o 
  -7  17  14      132.88      133.18     12.62 o 
  -5  17  14       73.75       63.40      8.60 o 
  -3  17  14       74.42       77.87      7.96 o 
  -1  17  14       16.73       17.05      7.36 o 
   1  17  14      100.56       95.57      9.68 o 
   3  17  14     1987.46     1946.27     26.54 o 
   5  17  14      517.88      521.43     13.61 o 
   7  17  14     2432.89     2377.70     28.37 o 
   9  17  14       39.76       39.05      7.25 o 
  11  17  14      910.49      915.73     18.93 o 
  13  17  14      131.31      126.53     10.25 o 
  15  17  14      934.30      886.01     11.57 o 
  17  17  14       97.09       87.51      5.39 o 
 -16  18  14      123.28      118.24      5.62 o 
 -14  18  14       67.28       59.67      6.28 o 
 -12  18  14       37.76       32.70      6.64 o 
 -10  18  14        8.60       -0.48      9.54 o 
  -8  18  14      210.24      200.02     12.56 o 
  -6  18  14      231.13      221.29     12.83 o 
  -4  18  14      255.16      263.03     13.56 o 
  -2  18  14       30.71       26.86      6.94 o 
   0  18  14      100.60       97.20      8.80 o 
   2  18  14      294.83      313.74     12.36 o 
   4  18  14      140.93      150.83      9.29 o 
   6  18  14      102.96       88.89      8.12 o 
   8  18  14      493.27      497.31     13.15 o 
  10  18  14       52.02       53.87      8.12 o 
  12  18  14      183.39      183.44      7.08 o 
  14  18  14        4.81       -3.13      4.89 o 
  16  18  14       44.03       35.41      5.01 o 
  18  18  14        1.33        2.50      4.48 o 
 -17  19  14       40.19       33.78      5.16 o 
 -15  19  14       50.84       51.45      5.37 o 
 -13  19  14        0.68       -6.20      6.20 o 
 -11  19  14        2.52        3.36      6.33 o 
  -9  19  14       15.18       28.79      9.42 o 
  -7  19  14      460.22      413.04     15.70 o 
  -5  19  14       65.90       58.97      9.68 o 
  -3  19  14      421.15      428.43     16.28 o 
  -1  19  14      691.85      692.78     17.58 o 
   1  19  14       66.66       90.79     10.27 o 
   3  19  14      476.18      484.01     16.75 o 
   5  19  14        0.31       10.71      7.14 o 
   7  19  14     1445.49     1460.91     27.67 o 
   9  19  14      345.83      325.51     12.28 o 
  11  19  14      117.19      110.44      6.00 o 
  13  19  14        3.54        2.17      5.16 o 
  15  19  14        7.92       -1.87      5.10 o 
  17  19  14       54.77       48.12      5.21 o 
  19  19  14       61.85       70.51      6.21 o 
 -18  20  14        0.78        0.00      5.60 o 
 -16  20  14        8.35        3.18      5.05 o 
 -14  20  14        0.07        7.91      7.62 o 
 -12  20  14      136.06      128.16      8.00 o 
 -10  20  14       37.63       42.89      7.00 o 
  -8  20  14        8.05        5.51      6.74 o 
  -6  20  14      101.37       98.04     12.96 o 
  -4  20  14       99.17      106.79     12.29 o 
  -2  20  14        0.79       -6.08      9.03 o 
   0  20  14        0.59       -5.75      8.30 o 
   2  20  14      726.69      714.33     19.74 o 
   4  20  14       16.57       27.83      8.80 o 
   6  20  14      195.87      205.72     12.00 o 
   8  20  14        9.25        8.74      6.90 o 
  10  20  14      331.43      330.98      7.68 o 
  12  20  14        5.85       -0.60      5.16 o 
  14  20  14        6.13       12.73      5.23 o 
  16  20  14       31.63       25.42      5.27 o 
  18  20  14      222.04      214.15      9.21 o 
  20  20  14        0.51       -0.50      5.31 o 
 -19  21  14        0.21       -4.10      5.73 o 
 -17  21  14       19.84       26.58      6.11 o 
 -15  21  14      233.55      245.11      8.50 o 
 -13  21  14       61.36       47.28      6.59 o 
 -11  21  14      251.67      259.12      9.52 o 
  -9  21  14      305.09      321.63     11.82 o 
  -7  21  14        3.47        4.16      6.42 o 
  -5  21  14      366.92      363.85     11.31 o 
  -3  21  14       21.21       17.55     10.53 o 
  -1  21  14      756.24      786.97     30.60 o 
   1  21  14       58.05       64.97     10.61 o 
   3  21  14        2.74       14.43      7.72 o 
   5  21  14      382.66      390.70     11.79 o 
   7  21  14        7.94        5.64      4.51 o 
   9  21  14       51.88       50.75      5.61 o 
  11  21  14       10.04        8.18      5.82 o 
  13  21  14       16.59       21.40      5.31 o 
  15  21  14       15.90        9.98      5.50 o 
  17  21  14       19.12       19.98      6.38 o 
  19  21  14       55.70       72.78      7.19 o 
  21  21  14       24.25       31.21      5.73 o 
 -20  22  14       43.41       52.18      6.52 o 
 -18  22  14       23.04       29.97      6.52 o 
 -16  22  14       49.22       56.39      8.22 o 
 -14  22  14        1.72      -10.53     13.18 o 
 -12  22  14      127.24      142.36      8.13 o 
 -10  22  14        7.95       13.74      5.82 o 
  -8  22  14      589.27      576.31     11.95 o 
  -6  22  14       14.58       29.80      6.90 o 
  -4  22  14      242.34      252.24      9.20 o 
  -2  22  14        2.77       -3.95      6.11 o 
   0  22  14      643.36      626.27     15.48 o 
   2  22  14       30.67       37.87      6.64 o 
   4  22  14      745.32      718.01     11.10 o 
   6  22  14        0.07        0.73      4.41 o 
   8  22  14      291.56      287.39      6.48 o 
  10  22  14       50.91       36.02      5.77 o 
  12  22  14      143.71      151.55      6.31 o 
  14  22  14       21.53       27.84      6.38 o 
  16  22  14      201.86      192.98      7.72 o 
  18  22  14        3.30        2.60      6.03 o 
  20  22  14        0.86       -3.34      5.78 o 
  22  22  14        7.60        5.62      4.71 o 
 -21  23  14        5.32        6.14      5.27 o 
 -19  23  14       57.20       59.86      6.28 o 
 -17  23  14       34.82       19.31      7.02 o 
 -15  23  14       66.91       72.77      8.22 o 
 -13  23  14        0.38        2.63      7.02 o 
 -11  23  14       46.19       40.07      6.84 o 
  -9  23  14        7.83        9.58      5.87 o 
  -7  23  14       36.50       31.05      6.90 o 
  -5  23  14       38.04       41.06      7.00 o 
  -3  23  14       45.75       43.95      6.62 o 
  -1  23  14      223.98      239.36     17.24 o 
   1  23  14       12.02       18.81      7.12 o 
   3  23  14      138.42      154.32      9.36 o 
   5  23  14        0.99       -4.99      4.99 o 
   7  23  14      541.80      542.23      8.08 o 
   9  23  14      148.40      167.55      6.08 o 
  11  23  14       19.17       10.65      4.97 o 
  13  23  14        0.08        8.60      6.38 o 
  15  23  14        0.57       -5.14      6.26 o 
  17  23  14       34.50       28.84      6.11 o 
  19  23  14        4.65        0.00      5.11 o 
  21  23  14        0.00        2.93      6.54 o 
  23  23  14        6.40        3.51      6.08 o 
 -22  24  14        6.33        7.02     10.53 o 
 -20  24  14       10.92       14.04      6.08 o 
 -18  24  14       14.32       17.28      6.42 o 
 -16  24  14        2.00       -3.51      7.09 o 
 -14  24  14        0.76       -7.02      7.02 o 
 -12  24  14        2.06       -0.88      7.02 o 
 -10  24  14       32.20       26.75      7.44 o 
  -8  24  14        4.20       -6.33      6.33 o 
  -6  24  14        0.38       -3.28      6.46 o 
  -4  24  14        5.75       -6.00      6.00 o 
  -2  24  14       99.82      103.19      8.75 o 
   0  24  14       44.89       42.81      7.51 o 
   2  24  14      106.68      100.83      7.80 o 
   4  24  14       56.44       56.68      6.10 o 
   6  24  14        9.22        6.11      5.00 o 
   8  24  14       34.38       45.19      4.89 o 
  10  24  14       60.84       60.42      6.63 o 
  12  24  14       18.55        9.63      5.96 o 
  14  24  14       19.93       17.99      5.77 o 
  16  24  14        0.04       -6.46      6.46 o 
  18  24  14       36.48       41.78      5.31 o 
  20  24  14        9.35       15.29      4.37 o 
  22  24  14        0.13        0.88      5.27 o 
 -21  25  14        4.59       -4.21      5.84 o 
 -19  25  14        0.05        0.00      5.27 o 
 -17  25  14        2.70        1.17      5.58 o 
 -15  25  14       68.20       85.47      8.61 o 
 -13  25  14       26.35       20.19      7.02 o 
 -11  25  14       40.15       47.91      6.79 o 
  -9  25  14      137.60      156.57     11.75 o 
  -7  25  14       20.72       23.96      8.22 o 
  -5  25  14      161.41      181.51      8.51 o 
  -3  25  14        1.35       -7.37      7.37 o 
  -1  25  14      392.84      385.83     18.06 o 
   1  25  14       87.76      107.80      8.54 o 
   3  25  14       18.42       24.98      6.74 o 
   5  25  14      287.17      299.18      9.09 o 
   7  25  14        3.15        2.63      6.11 o 
   9  25  14       47.90       47.71      6.58 o 
  11  25  14       13.28        6.65      8.17 o 
  13  25  14        0.79       -4.63      5.04 o 
  15  25  14        3.64        3.35      5.04 o 
  17  25  14       10.10        9.31      4.80 o 
  19  25  14       27.53       26.64      4.11 o 
  21  25  14        5.48        0.00      5.27 o 
 -18  26  14        0.11       -1.76      5.27 o 
 -16  26  14       24.27       14.98      5.58 o 
 -14  26  14       13.22       18.43      7.02 o 
 -12  26  14       33.06       42.32      8.11 o 
 -10  26  14        3.15        2.81      6.28 o 
  -8  26  14        7.21       17.94      7.75 o 
  -6  26  14        7.98       18.92      7.75 o 
  -4  26  14       97.80      106.82      9.54 o 
  -2  26  14        8.91        3.32     10.14 o 
   0  26  14       28.13       21.57      8.64 o 
   2  26  14        4.52       -0.25      8.64 o 
   4  26  14        0.14        3.51      6.28 o 
   6  26  14        0.44       -5.91      5.91 o 
   8  26  14        0.49       -5.31      5.31 o 
  10  26  14        4.64       -5.27      5.73 o 
  12  26  14        2.21       -3.51      5.84 o 
  14  26  14        6.95        2.93      5.73 o 
  16  26  14       29.19       30.84      4.80 o 
  18  26  14        2.22        5.27      4.30 o 
  20  26  14        0.83       -3.51      7.02 o 
 -17  27  14       25.21       22.82      5.27 o 
 -15  27  14       48.46       53.15      6.59 o 
 -13  27  14        2.58       10.88      7.23 o 
 -11  27  14       62.03       61.82      7.36 o 
  -9  27  14       31.96       27.38      6.28 o 
  -7  27  14        2.43       -2.63      7.02 o 
  -5  27  14        1.83       -2.63      7.02 o 
  -3  27  14        0.49        4.99      7.36 o 
  -1  27  14        1.26       -5.27     16.14 o 
   1  27  14        0.01       -4.26      7.60 o 
   3  27  14        0.33        4.68     10.48 o 
   5  27  14        1.02       -1.40      6.28 o 
   7  27  14       68.90       67.33      5.91 o 
   9  27  14       50.89       46.28      6.38 o 
  11  27  14        3.41       -5.48      5.48 o 
  13  27  14        1.82        6.82      5.48 o 
  15  27  14        9.59        3.66      4.47 o 
  17  27  14       20.86       18.26      4.71 o 
 -16  28  14        8.66       10.53      6.08 o 
 -14  28  14        9.90        5.85     10.48 o 
 -12  28  14       12.72       15.21      7.17 o 
 -10  28  14        4.55       10.78      6.15 o 
  -8  28  14       14.10       12.64      6.28 o 
  -6  28  14       31.72       39.31      7.36 o 
  -4  28  14        0.51        9.99      6.42 o 
  -2  28  14        1.88       12.29      7.09 o 
   0  28  14       29.90       23.41      8.11 o 
   2  28  14      101.40      106.20     12.62 o 
   4  28  14       10.35       13.69      7.23 o 
   6  28  14        8.51        0.00      5.48 o 
   8  28  14       13.19        2.73      5.19 o 
  10  28  14        1.49       -1.67      4.86 o 
  12  28  14        1.50       -1.17      5.19 o 
  14  28  14        4.76        6.32      5.58 o 
  16  28  14        2.30        8.43      4.71 o 
 -15  29  14        4.38        1.76      8.78 o 
 -13  29  14       12.06       18.72      6.08 o 
 -11  29  14        0.10       -3.51      5.27 o 
  -9  29  14        1.76       -2.63      5.27 o 
  -7  29  14       42.86       44.79      6.28 o 
  -5  29  14        4.67        5.92      5.84 o 
  -3  29  14       11.66       16.74      6.42 o 
  -1  29  14        7.77       10.53      7.23 o 
   1  29  14       86.88      101.08      9.28 o 
   3  29  14       27.81       30.84      9.28 o 
   5  29  14      204.22      214.51     11.55 o 
   7  29  14       28.45       22.99      4.86 o 
   9  29  14       70.56       62.40      5.84 o 
  11  29  14       13.35        2.81      5.58 o 
  13  29  14       16.58       13.17      5.27 o 
  15  29  14       34.13       20.19      5.27 o 
 -12  30  14       15.33       24.95      6.08 o 
 -10  30  14        0.37        0.00      5.27 o 
  -8  30  14       44.48       42.79      5.27 o 
  -6  30  14        0.54        6.10      4.93 o 
  -4  30  14        5.29        8.50      4.93 o 
  -2  30  14        0.09       19.79      6.58 o 
   0  30  14        2.70       -2.34      8.83 o 
   2  30  14        4.32        1.92      6.58 o 
   4  30  14        1.86        1.17      6.08 o 
   6  30  14        0.42        3.51      6.08 o 
   8  30  14        0.65        0.88      5.27 o 
  10  30  14        1.06        0.00      5.27 o 
  12  30  14        0.08       -1.76      5.57 o 
  -9  31  14        0.13        3.90      4.60 o 
  -7  31  14       31.29       40.53      5.27 o 
  -5  31  14        3.83        6.32      4.71 o 
  -3  31  14       41.33       44.12      4.93 o 
  -1  31  14        3.57        8.43      5.58 o 
   1  31  14       51.02       52.01      8.43 o 
   3  31  14        0.58       -5.27      8.78 o 
   5  31  14       52.24       50.58     12.29 o 
   7  31  14       36.38       37.02     10.53 o 
   9  31  14        0.17        7.02      4.56 o 
  -6  32  14       37.12       42.13     10.53 o 
  -4  32  14        2.71        0.39      4.60 o 
  -2  32  14       59.79       61.98      8.43 o 
   0  32  14        3.12       12.87      6.08 o 
   2  32  14        0.52        7.02      6.08 o 
   4  32  14        1.39        4.68      6.08 o 
   0   1  15     5323.22     6254.62     35.32 o 
  -1   2  15     5771.53     5360.57     32.70 o 
   1   2  15      261.09      304.58      4.36 o 
  -2   3  15    13829.41    14060.58     81.27 o 
   0   3  15     3524.25     3742.39     22.70 o 
   2   3  15     3904.26     4130.91     24.72 o 
  -3   4  15     7182.51     7337.93     44.02 o 
  -1   4  15    15274.46    17136.72     87.91 o 
   1   4  15     1096.31     1312.67     10.92 o 
   3   4  15     1296.84     1414.18     11.07 o 
  -4   5  15     4679.65     4755.36     30.18 o 
  -2   5  15     1190.27     1468.83     12.76 o 
   0   5  15     2504.62     2556.77     19.09 o 
   2   5  15     6429.81     6722.49     38.39 o 
   4   5  15       10.46       13.99      3.50 o 
  -5   6  15      389.10      416.66      7.47 o 
  -3   6  15      901.23      973.45      9.41 o 
  -1   6  15      220.91      177.80      4.17 o 
   1   6  15     5923.66     6251.05     38.82 o 
   3   6  15     2006.42     2013.13     16.86 o 
   5   6  15     3891.05     3661.08     31.04 o 
  -6   7  15     1871.98     2065.18     20.26 o 
  -4   7  15     1335.18     1283.15     14.00 o 
  -2   7  15    12025.87    12988.63     67.98 o 
   0   7  15     3229.84     3246.74     24.14 o 
   2   7  15     5294.69     5727.99     37.76 o 
   4   7  15     7495.09     6967.74     49.29 o 
   6   7  15        0.44        8.13      3.77 o 
  -7   8  15       16.45       24.88      3.41 o 
  -5   8  15     1676.56     1711.40     16.35 o 
  -3   8  15      921.61      769.33      9.89 o 
  -1   8  15    13276.28    14069.45     81.33 o 
   1   8  15    14477.44    14154.15     87.42 o 
   3   8  15     3242.43     3465.86     28.54 o 
   5   8  15     1827.50     1677.97     15.19 o 
   7   8  15     2340.56     2387.42     17.60 o 
  -8   9  15     3178.79     2968.35     20.35 o 
  -6   9  15     8805.00     8275.73     44.43 o 
  -4   9  15     1842.68     1754.75     15.88 o 
  -2   9  15      299.51      245.95      6.35 o 
   0   9  15     2775.98     2445.47     21.86 o 
   2   9  15      263.23      278.98      6.61 o 
   4   9  15     2268.57     1968.84     15.92 o 
   6   9  15      274.89      280.90      5.51 o 
   8   9  15      140.31      111.30      4.33 o 
  -9  10  15       11.09        9.23      3.54 o 
  -7  10  15       85.45       99.87      4.06 o 
  -5  10  15      272.71      284.44      5.19 o 
  -3  10  15        0.21       -2.73      2.73 o 
  -1  10  15      211.17      187.38      5.15 o 
   1  10  15      659.46      706.93      7.79 o 
   3  10  15      425.07      418.29      6.50 o 
   5  10  15      783.88      777.74      8.27 o 
   7  10  15       38.61       58.97      3.60 o 
   9  10  15     3990.39     3839.71     24.41 o 
 -10  11  15      336.02      310.72      6.95 o 
  -8  11  15       79.29       85.43      4.12 o 
  -6  11  15      143.84      169.32      4.81 o 
  -4  11  15      124.31      156.06      4.34 o 
  -2  11  15     2763.57     2967.24     20.74 o 
   0  11  15     5233.76     5199.92     31.46 o 
   2  11  15      552.22      622.48      7.56 o 
   4  11  15     6027.42     5869.04     29.66 o 
   6  11  15      950.09      855.52      8.85 o 
   8  11  15       78.65       91.15      4.50 o 
  10  11  15      719.82      680.74     11.15 o 
 -11  12  15      205.12      205.45      7.86 o 
  -9  12  15      320.75      336.80      6.92 o 
  -7  12  15      569.57      541.56      7.37 o 
  -5  12  15     1134.91     1076.74     11.08 o 
  -3  12  15        2.50       -2.91      2.91 o 
  -1  12  15     5521.13     5405.76     33.78 o 
   1  12  15     2627.34     2662.50     17.73 o 
   3  12  15     2523.36     2424.26     16.33 o 
   5  12  15       87.33       87.80      3.76 o 
   7  12  15     1878.54     1772.72     15.09 o 
   9  12  15     1241.68     1164.94     12.43 o 
  11  12  15       24.00       28.19      5.37 o 
 -12  13  15       63.92       51.73      7.72 o 
 -10  13  15      771.84      808.68     13.68 o 
  -8  13  15      592.06      546.81      9.34 o 
  -6  13  15     2794.89     2788.65     20.25 o 
  -4  13  15     1184.53     1255.81     12.37 o 
  -2  13  15        3.67        4.58      3.55 o 
   0  13  15      736.59      801.63      9.75 o 
   2  13  15       55.55       35.93      3.58 o 
   4  13  15      183.30      209.08      4.99 o 
   6  13  15      415.64      432.90      7.35 o 
   8  13  15      572.22      546.67      8.69 o 
  10  13  15      110.38      107.26      6.85 o 
  12  13  15      160.02      157.40      8.19 o 
 -13  14  15      175.41      155.59      9.62 o 
 -11  14  15      412.75      393.91     12.28 o 
  -9  14  15       50.35       39.64      7.79 o 
  -7  14  15      172.95      181.22      6.34 o 
  -5  14  15       14.12       14.18      3.80 o 
  -3  14  15      241.50      256.72      6.89 o 
  -1  14  15      123.79      147.62      5.55 o 
   1  14  15       42.35       43.17      4.07 o 
   3  14  15      257.36      279.60      6.12 o 
   5  14  15        2.56       -1.85      3.42 o 
   7  14  15       50.31       69.27      5.33 o 
   9  14  15     1018.04      982.01     18.80 o 
  11  14  15       88.50      110.13      9.98 o 
  13  14  15       26.13       23.09      6.60 o 
 -14  15  15        0.37       -2.89      6.60 o 
 -12  15  15        4.24       10.53      7.30 o 
 -10  15  15       42.39       62.36     10.45 o 
  -8  15  15       11.88       10.36      8.20 o 
  -6  15  15      291.85      275.25     10.56 o 
  -4  15  15       56.00       52.47      5.03 o 
  -2  15  15     1516.19     1468.42     17.50 o 
   0  15  15     1516.79     1516.13     15.29 o 
   2  15  15      293.36      292.96      7.00 o 
   4  15  15     2380.28     2331.66     20.04 o 
   6  15  15      669.85      657.69     11.23 o 
   8  15  15      142.86      148.83      8.76 o 
  10  15  15      796.79      750.73     15.33 o 
  12  15  15      385.52      372.76     11.74 o 
  14  15  15      685.28      667.18     15.48 o 
 -15  16  15        8.48        0.90      4.73 o 
 -13  16  15       29.46       39.34      7.96 o 
 -11  16  15       87.45      106.60     11.62 o 
  -9  16  15     1302.18     1341.44     26.35 o 
  -7  16  15        2.33       12.74      8.69 o 
  -5  16  15       28.18       22.87      7.36 o 
  -3  16  15      482.25      511.04     12.50 o 
  -1  16  15       15.29       37.84      5.53 o 
   1  16  15     1561.19     1601.21     22.03 o 
   3  16  15        5.32       11.82      5.40 o 
   5  16  15      149.54      160.82      8.50 o 
   7  16  15       11.67        7.10      6.33 o 
   9  16  15      751.65      748.50     15.49 o 
  11  16  15      731.15      725.92     15.64 o 
  13  16  15        1.99       -1.97      6.78 o 
  15  16  15      202.69      192.11      6.47 o 
 -16  17  15        3.16        0.22      4.46 o 
 -14  17  15        2.70        1.58      5.27 o 
 -12  17  15        4.46       -6.77      8.38 o 
 -10  17  15      354.19      310.82     16.67 o 
  -8  17  15        2.17        2.86      8.69 o 
  -6  17  15     1306.33     1280.47     23.38 o 
  -4  17  15     2255.29     2227.19     30.84 o 
  -2  17  15        7.98       18.28      7.56 o 
   0  17  15     2445.01     2382.04     31.99 o 
   2  17  15       61.31       70.01      9.42 o 
   4  17  15     1726.80     1666.88     24.39 o 
   6  17  15       30.67       34.44      7.50 o 
   8  17  15       72.49       86.45      8.50 o 
  10  17  15       11.19       19.93      7.25 o 
  12  17  15      141.41      151.92      9.62 o 
  14  17  15        0.20       -4.86      4.86 o 
  16  17  15      194.27      178.74      6.79 o 
 -17  18  15       10.66        3.92      4.56 o 
 -15  18  15      453.29      432.16      8.79 o 
 -13  18  15       41.54       32.92      6.76 o 
 -11  18  15      330.77      307.36     18.42 o 
  -9  18  15       18.91       16.88      9.03 o 
  -7  18  15        8.94       -1.40      7.85 o 
  -5  18  15        5.38        1.17      7.85 o 
  -3  18  15       45.67       53.09      7.72 o 
  -1  18  15       23.81       26.14      8.69 o 
   1  18  15       44.10       64.86     13.16 o 
   3  18  15       51.46       63.94      8.12 o 
   5  18  15       14.93       13.78      6.94 o 
   7  18  15       11.97        1.76      7.30 o 
   9  18  15      643.69      642.12     15.88 o 
  11  18  15       18.63       14.52      7.50 o 
  13  18  15       42.37       32.00      6.17 o 
  15  18  15        9.28        5.17      4.82 o 
  17  18  15        8.61        5.94      4.61 o 
 -18  19  15       21.04       18.16      5.64 o 
 -16  19  15      167.65      161.27      6.71 o 
 -14  19  15        8.60        0.65      4.99 o 
 -12  19  15        0.12       -1.70      6.00 o 
 -10  19  15        2.72        2.06      6.63 o 
  -8  19  15       71.38       77.42     10.16 o 
  -6  19  15      408.64      469.50     16.92 o 
  -4  19  15      457.97      504.21     15.50 o 
  -2  19  15     1187.95     1256.86     23.86 o 
   0  19  15        7.21        9.45      9.03 o 
   2  19  15      646.28      673.36     19.13 o 
   4  19  15       59.46       71.45      8.12 o 
   6  19  15        7.55        2.11      6.94 o 
   8  19  15      112.41      117.38      9.29 o 
  10  19  15       32.17       30.81      5.87 o 
  12  19  15        0.68       -5.03      5.03 o 
  14  19  15       80.33       65.33      5.91 o 
  16  19  15       16.76       11.17      4.89 o 
  18  19  15       61.64       60.81      6.21 o 
 -19  20  15       51.59       61.28      5.96 o 
 -17  20  15        0.19        4.84      5.91 o 
 -15  20  15       24.37       15.41      5.06 o 
 -13  20  15       30.81       26.73      6.17 o 
 -11  20  15      216.72      201.78      8.51 o 
  -9  20  15       89.08       88.66      6.58 o 
  -7  20  15       89.57       99.36     10.85 o 
  -5  20  15      165.33      177.78     12.19 o 
  -3  20  15      675.44      707.38     20.07 o 
  -1  20  15      115.02      117.31      9.74 o 
   1  20  15      907.33      888.76     22.57 o 
   3  20  15      156.10      155.84     12.19 o 
   5  20  15      402.50      426.04     21.37 o 
   7  20  15       59.18       59.21      8.63 o 
   9  20  15      835.43      818.22     10.43 o 
  11  20  15       45.58       46.88      5.38 o 
  13  20  15      116.31      108.67      6.13 o 
  15  20  15        3.27       -0.40      4.97 o 
  17  20  15      105.69      100.38      7.30 o 
  19  20  15       30.97       24.71      5.34 o 
 -20  21  15       47.44       44.54      5.73 o 
 -18  21  15       28.40       39.20      6.52 o 
 -16  21  15        7.86        2.06      8.33 o 
 -14  21  15       21.64       24.65      6.29 o 
 -12  21  15      132.47      132.18      8.04 o 
 -10  21  15      136.47      155.33      8.31 o 
  -8  21  15      417.41      420.12     12.21 o 
  -6  21  15      844.59      829.66     13.79 o 
  -4  21  15        0.11       -5.75      6.28 o 
  -2  21  15       61.02       62.34      9.96 o 
   0  21  15        0.30       -2.47      8.69 o 
   2  21  15       94.94       98.87     10.03 o 
   4  21  15        0.03        4.00      6.92 o 
   6  21  15      234.36      230.10      5.98 o 
   8  21  15      165.93      159.90      7.09 o 
  10  21  15       48.10       38.52      5.32 o 
  12  21  15        0.15       -4.86      4.86 o 
  14  21  15       45.19       52.33      5.70 o 
  16  21  15       44.14       55.52      6.38 o 
  18  21  15        0.56       10.79      6.33 o 
  20  21  15        2.63        4.68      5.73 o 
 -21  22  15       14.38       11.94      5.58 o 
 -19  22  15        0.28       -5.84      5.84 o 
 -17  22  15       12.64       13.34      6.28 o 
 -15  22  15       45.70       31.40      7.75 o 
 -13  22  15      115.94      114.23      7.09 o 
 -11  22  15        9.22        8.24      6.23 o 
  -9  22  15      129.69      131.19      7.38 o 
  -7  22  15       92.64      104.29      9.97 o 
  -5  22  15      165.61      165.60      8.43 o 
  -3  22  15      197.41      206.72      8.47 o 
  -1  22  15       45.55       35.45      6.86 o 
   1  22  15      285.17      323.21      9.59 o 
   3  22  15       27.82       23.47      6.14 o 
   5  22  15       21.01       30.47      5.31 o 
   7  22  15       31.23       37.18      4.65 o 
   9  22  15      137.89      136.90      6.22 o 
  11  22  15       61.34       61.42      5.45 o 
  13  22  15       16.09       18.68      5.25 o 
  15  22  15       10.98        9.76      5.77 o 
  17  22  15        6.27        9.62      6.33 o 
  19  22  15        4.48        2.40      5.39 o 
  21  22  15       18.27       18.39      4.86 o 
 -22  23  15        0.01        4.39      5.27 o 
 -20  23  15        1.16        4.62      4.93 o 
 -18  23  15       12.29       20.19      9.88 o 
 -16  23  15        3.62        3.51      7.09 o 
 -14  23  15        2.77       -6.14      7.02 o 
 -12  23  15       24.53       22.92      8.58 o 
 -10  23  15       34.06       39.24      6.73 o 
  -8  23  15       77.78       76.12      7.69 o 
  -6  23  15        3.37       -6.30      6.30 o 
  -4  23  15      178.18      171.81      8.49 o 
  -2  23  15       70.65       68.31      7.11 o 
   0  23  15       28.27       30.78      7.39 o 
   2  23  15       60.65       67.85      7.09 o 
   4  23  15      146.68      144.24      8.10 o 
   6  23  15       31.50       35.89      5.16 o 
   8  23  15        9.47       12.12      4.57 o 
  10  23  15        7.72       -0.76      5.21 o 
  12  23  15       93.51       88.19      6.78 o 
  14  23  15       15.67       12.34      5.96 o 
  16  23  15       21.03       21.20      6.33 o 
  18  23  15        4.77        3.88      5.39 o 
  20  23  15        3.44        4.63      4.65 o 
  22  23  15        4.60       -0.47      3.67 o 
 -21  24  15       63.72       57.97      6.08 o 
 -19  24  15        4.09       -5.57      5.57 o 
 -17  24  15       71.26       69.77      7.02 o 
 -15  24  15        0.03       -4.39      7.02 o 
 -13  24  15       97.31      104.88      8.78 o 
 -11  24  15        9.93        7.02      7.36 o 
  -9  24  15      305.17      295.59      9.97 o 
  -7  24  15        7.08        4.19      6.35 o 
  -5  24  15       18.20       10.70      6.90 o 
  -3  24  15       22.53        7.63      6.35 o 
  -1  24  15       54.50       66.60      8.36 o 
   1  24  15        0.00       -7.02      7.02 o 
   3  24  15        0.91       -1.56      6.60 o 
   5  24  15        4.96        1.49      5.14 o 
   7  24  15        0.09        3.98      4.46 o 
   9  24  15        2.94        3.13      5.65 o 
  11  24  15        7.32       14.84      5.96 o 
  13  24  15       25.54       28.93      7.63 o 
  15  24  15        1.24       -1.65      5.45 o 
  17  24  15        0.02        0.88      5.07 o 
  19  24  15        3.77        5.27      5.43 o 
  21  24  15        1.66       -3.01      3.98 o 
 -20  25  15       20.24       21.07      5.27 o 
 -18  25  15        0.56       -1.76      5.57 o 
 -16  25  15        2.87       -1.64      5.58 o 
 -14  25  15        2.76       10.53      7.02 o 
 -12  25  15       59.00       69.88      7.75 o 
 -10  25  15       29.92       29.52      7.09 o 
  -8  25  15      176.78      176.30     10.53 o 
  -6  25  15      139.66      140.68     10.53 o 
  -4  25  15        7.44        7.44      6.51 o 
  -2  25  15       31.91       37.23      9.12 o 
   0  25  15        4.81       -6.88      6.88 o 
   2  25  15       31.06       33.35      7.51 o 
   4  25  15       13.97       14.51      6.60 o 
   6  25  15       11.42       14.42      6.11 o 
   8  25  15      136.57      132.36      7.12 o 
  10  25  15       30.29       34.55      8.55 o 
  12  25  15       15.31       26.46      6.11 o 
  14  25  15        2.53       -1.12      6.21 o 
  16  25  15        1.45       -4.42      4.42 o 
  18  25  15        5.52        5.98      4.11 o 
  20  25  15       11.39       15.05      4.04 o 
 -19  26  15       19.65       15.80      6.59 o 
 -17  26  15       11.06       14.04      5.27 o 
 -15  26  15       75.95       69.77      7.02 o 
 -13  26  15        3.11       -2.70      6.42 o 
 -11  26  15       51.88       54.10      7.80 o 
  -9  26  15        5.34        5.62      6.28 o 
  -7  26  15        0.86       10.14      7.75 o 
  -5  26  15        0.43       -1.45     12.07 o 
  -3  26  15       24.77       12.09      7.75 o 
  -1  26  15       16.37       12.29      9.52 o 
   1  26  15      124.08      122.25     10.69 o 
   3  26  15        7.19        7.90      7.85 o 
   5  26  15       19.38       13.32      5.91 o 
   7  26  15        2.13        5.27      5.73 o 
   9  26  15       14.29       14.77      7.07 o 
  11  26  15        0.06        0.00      6.28 o 
  13  26  15        2.66        2.41      5.84 o 
  15  26  15        0.02       -4.26      4.26 o 
  17  26  15        0.96       -3.98      3.98 o 
  19  26  15        0.52       -1.76      4.30 o 
 -18  27  15       24.90       26.92      6.08 o 
 -16  27  15        4.83       -5.27      7.09 o 
 -14  27  15       10.17        2.63      5.57 o 
 -12  27  15       51.86       60.10      8.11 o 
 -10  27  15       12.78        8.56      5.84 o 
  -8  27  15      109.62      129.16      7.85 o 
  -6  27  15       86.06       75.71      8.22 o 
  -4  27  15      167.02      180.06     10.00 o 
  -2  27  15      182.69      202.29     10.00 o 
   0  27  15        4.49        8.28      8.64 o 
   2  27  15      213.04      202.24     11.26 o 
   4  27  15       11.85       14.92      7.60 o 
   6  27  15       27.97       24.86      5.73 o 
   8  27  15        0.01        4.99      5.39 o 
  10  27  15       28.41       34.82      6.52 o 
  12  27  15       38.70       40.24      6.28 o 
  14  27  15        1.15        7.95      8.33 o 
  16  27  15       23.76       18.16      4.47 o 
  18  27  15        0.00       -3.51      6.08 o 
 -15  28  15        2.79        9.36      9.38 o 
 -13  28  15       25.05       19.89      6.08 o 
 -11  28  15        0.43        4.39      5.27 o 
  -9  28  15       34.52       34.90      5.84 o 
  -7  28  15        4.95       19.66      6.28 o 
  -5  28  15        1.45        6.14      7.02 o 
  -3  28  15        7.30       19.31      7.02 o 
  -1  28  15        5.18       -6.32      7.23 o 
   1  28  15        1.19        3.51      8.28 o 
   3  28  15        6.50        3.51      7.23 o 
   5  28  15        0.84       -4.92      5.58 o 
   7  28  15        1.82       -2.84      5.23 o 
   9  28  15        0.63        2.34      5.19 o 
  11  28  15        3.11       -2.40      4.93 o 
  13  28  15        2.70        7.02      4.93 o 
  15  28  15        0.33       -0.88      5.27 o 
 -14  29  15        7.45       11.70      6.08 o 
 -12  29  15       21.55        8.19      6.08 o 
 -10  29  15       70.57       74.07      7.02 o 
  -8  29  15       56.62       54.78      5.84 o 
  -6  29  15      176.28      176.71      8.78 o 
  -4  29  15        0.31       -4.86      8.11 o 
  -2  29  15       11.94       17.55      8.28 o 
   0  29  15        3.49       -6.77      6.77 o 
   2  29  15        9.63       -2.55      6.58 o 
   4  29  15        4.31       12.13      6.58 o 
   6  29  15        3.46        6.32      4.71 o 
   8  29  15        1.18       -2.81      5.20 o 
  10  29  15        1.49        4.39      5.27 o 
  12  29  15        6.22        3.51      5.27 o 
  14  29  15        0.15        1.76      5.27 o 
 -11  30  15        4.41        7.02      5.27 o 
  -9  30  15       39.71       36.74      5.27 o 
  -7  30  15        0.23       -4.21      4.71 o 
  -5  30  15       36.13       39.04      5.84 o 
  -3  30  15        8.25        5.77      5.96 o 
  -1  30  15       71.59       71.27      8.11 o 
   1  30  15       40.11       34.73      6.58 o 
   3  30  15       45.98       57.55     10.25 o 
   5  30  15        5.04       -6.08      6.08 o 
   7  30  15       35.04       36.90      4.93 o 
   9  30  15        2.02        1.76      5.27 o 
  11  30  15       23.98       23.41      6.08 o 
 -10  31  15        0.03       -1.40      5.84 o 
  -8  31  15        5.91        2.73      4.60 o 
  -6  31  15       11.89       -1.60      5.81 o 
  -4  31  15       10.47       17.55      4.93 o 
  -2  31  15       50.09       50.31      5.58 o 
   0  31  15        1.53       10.53      6.08 o 
   2  31  15       97.30      122.06      8.47 o 
   4  31  15        7.86       15.80      8.78 o 
   6  31  15       29.94       43.45     12.29 o 
   8  31  15        1.10       -3.51      4.05 o 
  -5  32  15       24.67       21.77      5.84 o 
  -3  32  15        0.39        4.92      4.13 o 
  -1  32  15       14.16       18.72      6.08 o 
   1  32  15        9.76        4.68      7.17 o 
   3  32  15       42.60       35.81      6.08 o 
   5  32  15        0.37        7.02      7.02 o 
   0   0  16     1195.57     1270.56     20.27 o 
   1   1  16      645.13      533.21      6.15 o 
   0   2  16     2525.44     2471.11     17.02 o 
   2   2  16        0.56        1.56      2.22 o 
  -1   3  16     4564.83     4912.91     29.81 o 
   3   3  16      217.02      252.92      4.69 o 
  -2   4  16      273.30      334.26      5.92 o 
   0   4  16     7660.57     7719.15     44.05 o 
   2   4  16    10530.14    10823.83     65.58 o 
   4   4  16    15239.01    15343.69     83.76 o 
  -3   5  16      370.95      367.73      6.33 o 
  -1   5  16     1046.29     1235.51     11.11 o 
   1   5  16     4114.53     4439.21     27.13 o 
   3   5  16     1757.41     1824.24     14.74 o 
   5   5  16      141.16      143.56      4.50 o 
  -4   6  16    14397.56    13971.68     72.58 o 
  -2   6  16     3794.78     3629.34     23.22 o 
   0   6  16     8255.73     8157.76     47.24 o 
   2   6  16     4812.22     4444.62     29.69 o 
   4   6  16      511.24      544.41      9.50 o 
   6   6  16      443.42      427.64      8.71 o 
  -5   7  16     2664.74     2398.06     21.33 o 
  -3   7  16     3553.89     3781.80     26.61 o 
  -1   7  16     4843.54     4201.99     28.14 o 
   1   7  16     3565.50     3469.93     25.64 o 
   3   7  16     1903.63     1611.79     16.84 o 
   5   7  16     3616.12     3594.37     31.25 o 
   7   7  16     7424.37     7323.23     41.07 o 
  -6   8  16     2240.63     1883.06     13.98 o 
  -4   8  16     2210.81     2016.32     18.24 o 
  -2   8  16     5614.45     4871.97     33.23 o 
   0   8  16     1211.07      942.72     10.81 o 
   2   8  16    22123.32    20499.89    123.63 o 
   4   8  16     5204.33     4826.04     33.73 o 
   6   8  16    21742.51    20208.74    100.31 o 
   8   8  16      345.45      287.87      5.83 o 
  -7   9  16      225.93      279.94      5.83 o 
  -5   9  16       16.93       15.77      2.99 o 
  -3   9  16      465.36      356.60      6.69 o 
  -1   9  16     2368.38     2454.89     19.26 o 
   1   9  16      242.85      395.97      6.54 o 
   3   9  16      420.47      381.44      6.27 o 
   5   9  16      178.56      120.06      4.21 o 
   7   9  16      511.80      447.27      6.98 o 
   9   9  16      311.89      271.47      5.64 o 
  -8  10  16     1791.13     1789.91     14.93 o 
  -6  10  16      644.58      610.06      7.94 o 
  -4  10  16      420.66      525.31      6.87 o 
  -2  10  16     1150.76     1137.86     10.39 o 
   0  10  16      311.85      389.64      6.29 o 
   2  10  16     1704.26     1631.07     12.07 o 
   4  10  16      242.67      200.64      4.92 o 
   6  10  16      313.84      325.57      5.94 o 
   8  10  16     3120.20     2949.80     19.11 o 
  10  10  16      561.69      565.85      8.55 o 
  -9  11  16      588.46      564.52      8.41 o 
  -7  11  16      576.17      552.70      8.33 o 
  -5  11  16      558.96      495.95      7.36 o 
  -3  11  16       84.00       94.68      4.03 o 
  -1  11  16     1269.75     1168.45     10.80 o 
   1  11  16        0.63        2.32      2.87 o 
   3  11  16     2575.23     2425.01     17.84 o 
   5  11  16        2.71        1.50      3.04 o 
   7  11  16        0.02        4.80      3.18 o 
   9  11  16      261.85      265.44      6.23 o 
  11  11  16      577.35      552.26     11.87 o 
 -10  12  16       34.67       21.94      5.07 o 
  -8  12  16      409.30      385.60      7.40 o 
  -6  12  16      185.13      209.67      5.86 o 
  -4  12  16      213.35      168.11      4.83 o 
  -2  12  16      379.56      382.00      6.57 o 
   0  12  16      338.48      328.47      5.72 o 
   2  12  16     1618.86     1564.00     13.42 o 
   4  12  16       46.01       58.17      3.65 o 
   6  12  16     1836.38     1706.65     13.35 o 
   8  12  16      772.32      759.39      9.41 o 
  10  12  16      636.74      591.78     10.91 o 
  12  12  16     2072.25     2011.94     23.90 o 
 -11  13  16       15.29       31.99      6.60 o 
  -9  13  16      262.14      280.59      9.16 o 
  -7  13  16      314.41      331.35      6.74 o 
  -5  13  16       12.73       12.77      3.70 o 
  -3  13  16        6.98        3.97      3.44 o 
  -1  13  16      551.14      598.01      9.03 o 
   1  13  16      944.22     1010.97     10.45 o 
   3  13  16     1589.08     1476.69     13.37 o 
   5  13  16      326.17      336.62      6.17 o 
   7  13  16     1272.79     1184.08     12.15 o 
   9  13  16      147.36      151.03      6.31 o 
  11  13  16       62.54       64.74      6.79 o 
  13  13  16       11.39       20.53      7.12 o 
 -12  14  16       81.86       87.90      7.96 o 
 -10  14  16       55.05       59.30      8.78 o 
  -8  14  16     3705.73     3689.45     42.16 o 
  -6  14  16       66.04       76.17      4.54 o 
  -4  14  16     2117.27     2149.86     19.60 o 
  -2  14  16      644.92      623.30      9.50 o 
   0  14  16     1563.74     1587.04     15.20 o 
   2  14  16      558.16      516.88      8.31 o 
   4  14  16       11.51       12.46      3.70 o 
   6  14  16       55.50       51.67      4.43 o 
   8  14  16     1506.68     1452.47     18.29 o 
  10  14  16       79.75       74.41      6.86 o 
  12  14  16      289.14      290.46      9.83 o 
  14  14  16       16.65       10.69      9.45 o 
 -13  15  16      645.06      635.37     15.92 o 
 -11  15  16      365.87      359.87     13.56 o 
  -9  15  16      169.44      174.27     10.24 o 
  -7  15  16       10.09        9.22      6.21 o 
  -5  15  16      514.90      493.28     11.78 o 
  -3  15  16      542.76      570.86     10.51 o 
  -1  15  16      118.21      145.24      5.65 o 
   1  15  16      157.37      158.17      6.33 o 
   3  15  16       33.25       35.60      4.80 o 
   5  15  16      232.94      234.16      8.06 o 
   7  15  16      324.92      318.16     10.06 o 
   9  15  16      559.37      568.35     14.93 o 
  11  15  16      116.94      120.17      7.74 o 
  13  15  16      155.32      162.57      9.41 o 
  15  15  16      179.45      192.50      7.52 o 
 -14  16  16       80.69       85.31      6.44 o 
 -12  16  16      900.03      885.97     22.57 o 
 -10  16  16      893.77      876.03     21.64 o 
  -8  16  16       76.37       62.58      8.80 o 
  -6  16  16     2088.68     2098.22     30.32 o 
  -4  16  16        5.78        9.71      7.56 o 
  -2  16  16     3255.10     3183.43     41.35 o 
   0  16  16      101.15      162.96     10.68 o 
   2  16  16        1.10        0.96      6.00 o 
   4  16  16      874.44      872.71     15.64 o 
   6  16  16       46.36       53.41      7.72 o 
   8  16  16       49.57       41.49      6.74 o 
  10  16  16      952.02      937.06     17.49 o 
  12  16  16       83.03       66.38      8.46 o 
  14  16  16        0.17        0.67      5.35 o 
  16  16  16       65.46       59.30      5.29 o 
 -15  17  16       11.67        8.86      4.91 o 
 -13  17  16      303.22      306.60      9.01 o 
 -11  17  16       11.75       26.68      9.42 o 
  -9  17  16      801.51      827.21     21.31 o 
  -7  17  16      178.23      167.47     13.80 o 
  -5  17  16      446.12      459.20     14.54 o 
  -3  17  16       10.98       15.11      7.79 o 
  -1  17  16     2090.74     2123.24     30.32 o 
   1  17  16      342.97      371.60     14.13 o 
   3  17  16        1.33        2.91      7.36 o 
   5  17  16      237.25      232.86      9.41 o 
   7  17  16        3.17       -3.36      6.33 o 
   9  17  16      169.89      160.66      9.41 o 
  11  17  16       24.68       21.70      6.74 o 
  13  17  16       11.65        5.33      5.10 o 
  15  17  16       84.77       87.00      5.72 o 
  17  17  16      131.11      119.12      5.62 o 
 -16  18  16      194.85      180.49      6.74 o 
 -14  18  16       86.23       87.12      7.85 o 
 -12  18  16      100.78       98.89      7.61 o 
 -10  18  16        4.56       -5.50      9.13 o 
  -8  18  16      568.15      583.74     18.49 o 
  -6  18  16       17.37       11.28      8.38 o 
  -4  18  16      342.27      350.88     13.33 o 
  -2  18  16      542.18      552.94     15.77 o 
   0  18  16      396.58      409.78     13.80 o 
   2  18  16      481.73      476.18     18.13 o 
   4  18  16        2.59       -4.13      7.82 o 
   6  18  16      215.01      205.07     10.62 o 
   8  18  16      603.48      589.67     15.31 o 
  10  18  16      183.76      172.98      9.57 o 
  12  18  16      209.26      206.97      7.22 o 
  14  18  16        9.32        3.92      5.07 o 
  16  18  16        2.13       -4.53      4.53 o 
  18  18  16        8.53        3.36      4.68 o 
 -17  19  16      162.67      164.45      7.72 o 
 -15  19  16       33.61       27.70      5.56 o 
 -13  19  16      119.02      129.92      7.69 o 
 -11  19  16        4.96       -0.97      6.33 o 
  -9  19  16      498.90      503.91     20.13 o 
  -7  19  16      140.10      138.38     11.55 o 
  -5  19  16      209.55      217.78     12.83 o 
  -3  19  16       10.06       17.64      7.12 o 
  -1  19  16      348.91      362.39     15.01 o 
   1  19  16      313.24      320.45     15.19 o 
   3  19  16      409.85      398.11     19.80 o 
   5  19  16      313.51      299.36     11.72 o 
   7  19  16       18.53       34.44      8.60 o 
   9  19  16      136.92      139.75      9.79 o 
  11  19  16       74.95       78.70      8.16 o 
  13  19  16      242.72      234.78      7.65 o 
  15  19  16       37.57       37.15      5.47 o 
  17  19  16      261.09      249.31      7.20 o 
  19  19  16        0.53       -5.08      5.08 o 
 -18  20  16       59.72       64.16      6.85 o 
 -16  20  16        9.43       12.00      5.96 o 
 -14  20  16        6.54       -0.82      5.45 o 
 -12  20  16       80.48       92.99     10.45 o 
 -10  20  16      132.69      134.38      8.13 o 
  -8  20  16        5.19        7.14      5.73 o 
  -6  20  16      380.32      386.11     17.55 o 
  -4  20  16       12.61        7.77      9.27 o 
  -2  20  16      909.37      886.82     20.29 o 
   0  20  16      295.30      331.29     15.01 o 
   2  20  16      166.11      181.57     12.19 o 
   4  20  16      808.26      840.64     23.68 o 
   6  20  16      254.77      276.14     11.74 o 
   8  20  16      296.50      272.61      7.82 o 
  10  20  16       38.96       43.10      5.06 o 
  12  20  16       31.29       30.60      5.31 o 
  14  20  16       88.25       70.79      5.61 o 
  16  20  16        2.25       -3.51      6.21 o 
  18  20  16       22.88       25.14      5.81 o 
  20  20  16       59.85       67.03      5.77 o 
 -19  21  16       35.80       33.65      6.52 o 
 -17  21  16       45.89       50.87      6.11 o 
 -15  21  16       30.04       31.80      8.22 o 
 -13  21  16       71.30       77.35      6.67 o 
 -11  21  16        5.42        4.83      6.35 o 
  -9  21  16       83.61       76.88      6.78 o 
  -7  21  16       94.12       89.35      6.88 o 
  -5  21  16      202.48      180.24      8.23 o 
  -3  21  16        0.12       -4.78      6.66 o 
  -1  21  16       20.49       20.10      8.48 o 
   1  21  16      163.85      187.55     12.44 o 
   3  21  16      409.20      393.92     12.09 o 
   5  21  16      169.08      178.05      7.32 o 
   7  21  16      107.17      106.30      5.50 o 
   9  21  16       95.65       84.67      5.67 o 
  11  21  16      106.62      101.66      5.72 o 
  13  21  16       32.36       28.94      5.31 o 
  15  21  16      176.56      178.38      7.96 o 
  17  21  16      112.06      106.65      8.22 o 
  19  21  16        7.24       11.70      5.73 o 
  21  21  16        0.63        4.18      5.23 o 
 -20  22  16        2.84        4.62      4.93 o 
 -18  22  16        2.71        8.43      6.28 o 
 -16  22  16       79.53       80.28      8.78 o 
 -14  22  16        4.18       -0.88      7.02 o 
 -12  22  16      129.76      133.45      7.57 o 
 -10  22  16       47.44       51.90      6.84 o 
  -8  22  16        1.07       -1.49      5.64 o 
  -6  22  16       74.28       68.43      7.29 o 
  -4  22  16       87.40       75.11      7.22 o 
  -2  22  16        5.41       -5.56      8.96 o 
   0  22  16      174.21      155.16      9.95 o 
   2  22  16       10.37        1.47      6.29 o 
   4  22  16      483.08      471.71      9.82 o 
   6  22  16       12.67       11.36      5.05 o 
   8  22  16     1020.75     1001.33     11.70 o 
  10  22  16        5.03       13.47      5.51 o 
  12  22  16      414.26      402.00      8.47 o 
  14  22  16       20.14       23.49      6.38 o 
  16  22  16       30.90       22.76      5.96 o 
  18  22  16       32.55       39.37      7.70 o 
  20  22  16       61.33       62.44      8.90 o 
  22  22  16       16.78       13.17      5.83 o 
 -21  23  16       18.62       14.04      4.93 o 
 -19  23  16        2.07        6.47      5.67 o 
 -17  23  16        0.50       -4.39      7.02 o 
 -15  23  16       39.20       39.91      7.36 o 
 -13  23  16        7.71       21.25      7.36 o 
 -11  23  16       12.61       -1.85      6.72 o 
  -9  23  16       13.75       29.43      6.03 o 
  -7  23  16        0.04       -1.45      6.46 o 
  -5  23  16        4.07        9.87      6.23 o 
  -3  23  16       14.96        8.98      6.35 o 
  -1  23  16      113.38      120.38      8.87 o 
   1  23  16       13.76       12.27      6.19 o 
   3  23  16      284.77      277.89      9.04 o 
   5  23  16        8.97        4.26      5.70 o 
   7  23  16       30.41       27.48      4.82 o 
   9  23  16        0.67       -1.12      4.64 o 
  11  23  16      207.73      214.08      7.57 o 
  13  23  16       17.28       18.01      5.96 o 
  15  23  16      110.65      116.77      6.94 o 
  17  23  16       49.16       57.29      6.33 o 
  19  23  16       15.43       21.59      5.11 o 
  21  23  16        1.02        4.10      4.30 o 
  23  23  16        2.57        4.51      5.11 o 
 -20  24  16        7.89       18.43      5.27 o 
 -18  24  16        3.11        0.00      6.08 o 
 -16  24  16        2.12       13.17      7.02 o 
 -14  24  16        1.89       -2.63      7.02 o 
 -12  24  16       82.85       74.72      8.78 o 
 -10  24  16       41.68       35.27      7.09 o 
  -8  24  16       42.34       38.53      6.77 o 
  -6  24  16       62.35       63.01      6.93 o 
  -4  24  16       62.46       49.90      7.11 o 
  -2  24  16      215.61      202.18      8.70 o 
   0  24  16        8.29        4.33      7.47 o 
   2  24  16      175.22      159.55      8.31 o 
   4  24  16       72.32       68.39      6.31 o 
   6  24  16      120.58      124.72      9.33 o 
   8  24  16       33.75       38.80      5.03 o 
  10  24  16        3.66       -5.77      5.77 o 
  12  24  16        0.83       -0.59      5.48 o 
  14  24  16       10.43        0.85      5.60 o 
  16  24  16       18.09       17.05      5.31 o 
  18  24  16       52.18       50.14      5.31 o 
  20  24  16        0.96        0.00      4.50 o 
  22  24  16       18.00        7.02     17.55 o 
 -19  25  16       16.19       15.80      5.27 o 
 -17  25  16        3.38        0.88      6.59 o 
 -15  25  16        8.92       -0.88      7.02 o 
 -13  25  16        5.13       14.04      7.02 o 
 -11  25  16        0.87       -6.14      7.02 o 
  -9  25  16       24.51       45.37     14.70 o 
  -7  25  16        9.21       14.92      8.78 o 
  -5  25  16       82.27       97.83      8.78 o 
  -3  25  16       28.74       27.77      6.74 o 
  -1  25  16        0.50        7.07      6.88 o 
   1  25  16        1.36        7.12      7.20 o 
   3  25  16      256.11      267.77      9.20 o 
   5  25  16       24.70       15.00      7.28 o 
   7  25  16      110.89      131.28      7.56 o 
   9  25  16       26.96       29.26      6.33 o 
  11  25  16      192.91      192.67      8.37 o 
  13  25  16        9.81        8.30      5.60 o 
  15  25  16      167.45      171.74      7.56 o 
  17  25  16       21.81       16.44      5.04 o 
  19  25  16        7.39        6.02      3.98 o 
 -18  26  16        1.65       -2.63      7.60 o 
 -16  26  16        7.65       13.58      5.58 o 
 -14  26  16        7.68       14.04      7.09 o 
 -12  26  16       20.88       21.94      7.60 o 
 -10  26  16       71.69       68.11      6.79 o 
  -8  26  16      179.05      197.14     10.64 o 
  -6  26  16       70.94       86.48      8.78 o 
  -4  26  16       70.92       82.84      8.78 o 
  -2  26  16       31.11       33.72     18.71 o 
   0  26  16       25.93       16.30      8.64 o 
   2  26  16       16.42       14.29      8.64 o 
   4  26  16        0.29       -3.51      7.02 o 
   6  26  16        4.75        0.48      5.91 o 
   8  26  16       64.40       67.99      7.30 o 
  10  26  16        3.52        9.36      6.52 o 
  12  26  16       22.30       16.85      6.28 o 
  14  26  16        4.13       -1.84      4.86 o 
  16  26  16        0.11       -1.22      4.26 o 
  18  26  16        9.69        1.76      5.50 o 
 -17  27  16        1.29        8.78      5.27 o 
 -15  27  16        0.00       -1.76      5.27 o 
 -13  27  16        0.61        4.68      6.08 o 
 -11  27  16       18.00       30.43      8.11 o 
  -9  27  16        0.16       -3.95      7.33 o 
  -7  27  16       38.90       54.65      8.22 o 
  -5  27  16        9.15        0.88      7.02 o 
  -3  27  16       38.02       54.30     15.17 o 
  -1  27  16        0.62        0.00      8.11 o 
   1  27  16       70.06       77.87      9.30 o 
   3  27  16        1.09        6.14      7.02 o 
   5  27  16       31.46       44.43      7.02 o 
   7  27  16       30.50       32.94      5.73 o 
   9  27  16        0.04        7.85      5.48 o 
  11  27  16        1.91        5.99      5.48 o 
  13  27  16        2.73        5.99      5.48 o 
  15  27  16        1.70        0.76      4.47 o 
  17  27  16        8.38        5.27      4.30 o 
 -16  28  16        4.16        2.51      6.38 o 
 -14  28  16        7.15       11.70      9.38 o 
 -12  28  16       44.67       43.17      6.58 o 
 -10  28  16       24.74       23.95      7.31 o 
  -8  28  16       65.57       74.27      6.28 o 
  -6  28  16       41.58       40.37      7.02 o 
  -4  28  16       86.07       86.33      7.75 o 
  -2  28  16      124.72      118.18     10.14 o 
   0  28  16        2.96       -4.68      8.11 o 
   2  28  16       24.07       33.12      8.11 o 
   4  28  16        2.23        2.70      6.42 o 
   6  28  16        7.88       15.93      6.42 o 
   8  28  16       12.32       13.25      4.65 o 
  10  28  16        1.39       -3.88      4.93 o 
  12  28  16        0.01        0.70      4.71 o 
  14  28  16        1.31        2.81      4.71 o 
  16  28  16        6.49       14.92      5.27 o 
 -13  29  16       18.51       25.28      9.27 o 
 -11  29  16        0.83        4.68      6.08 o 
  -9  29  16       27.36       35.37      4.93 o 
  -7  29  16        0.45       -3.14      4.93 o 
  -5  29  16       30.16       38.22      7.49 o 
  -3  29  16       52.99       59.37      7.02 o 
  -1  29  16      113.50      115.26      9.30 o 
   1  29  16       28.73       29.26      8.11 o 
   3  29  16       11.52        8.94      7.90 o 
   5  29  16        4.29        5.27      5.27 o 
   7  29  16       23.88       26.56      4.47 o 
   9  29  16        2.23        4.39      5.57 o 
  11  29  16        0.06        6.10      4.93 o 
  13  29  16       22.68       29.52      4.71 o 
 -12  30  16        0.01        3.51      7.45 o 
 -10  30  16        3.16       -3.51      7.60 o 
  -8  30  16       12.67       15.80      6.08 o 
  -6  30  16        0.34       -4.93      4.93 o 
  -4  30  16        1.13        6.10      4.93 o 
  -2  30  16        0.53        7.34      6.58 o 
   0  30  16        0.06       -1.60      6.58 o 
   2  30  16        7.54       14.36      6.58 o 
   4  30  16        0.18       -6.08      6.08 o 
   6  30  16       14.80       18.43      5.27 o 
   8  30  16        4.51        5.62      4.71 o 
  10  30  16        7.50       12.29      5.27 o 
  12  30  16        0.32       -4.92      7.02 o 
  -9  31  16       10.84       15.80      7.45 o 
  -7  31  16        6.10       11.41      5.27 o 
  -5  31  16       13.80       14.97      4.93 o 
  -3  31  16        2.66        0.88      5.27 o 
  -1  31  16       35.07       22.66      6.58 o 
   1  31  16        0.35       -5.85      7.17 o 
   3  31  16       49.18       52.22      7.34 o 
   5  31  16        0.29        2.34      6.08 o 
   7  31  16        5.31        8.19      6.08 o 
  -6  32  16       42.61       28.09     10.53 o 
  -4  32  16       19.45        9.53      9.69 o 
  -2  32  16        8.47       14.92      5.27 o 
   0  32  16        0.76       -4.13      4.13 o 
   2  32  16       73.10       68.49      8.69 o 
   4  32  16        0.11       10.53     10.53 o 
   0   1  17     6643.71     6762.67     40.54 o 
  -1   2  17      154.43      143.87      4.04 o 
   1   2  17     2190.42     1995.79     15.32 o 
  -2   3  17        8.11       12.57      2.63 o 
   0   3  17     2923.07     2686.54     20.96 o 
   2   3  17     6017.24     5691.41     32.90 o 
  -3   4  17     1789.07     1693.40     15.91 o 
  -1   4  17    13260.94    13443.98     75.78 o 
   1   4  17     7750.57     8054.18     46.17 o 
   3   4  17     4271.83     4002.17     26.29 o 
  -4   5  17      228.80      272.49      5.40 o 
  -2   5  17      160.21      199.49      5.35 o 
   0   5  17      410.73      418.43      6.07 o 
   2   5  17      244.72      204.11      5.10 o 
   4   5  17     1817.64     1767.61     15.89 o 
  -5   6  17     1638.68     1530.87     15.76 o 
  -3   6  17    11398.15    10652.10     57.32 o 
  -1   6  17     3323.05     3098.63     20.32 o 
   1   6  17     7551.59     6748.91     42.31 o 
   3   6  17     5041.60     4928.55     35.68 o 
   5   6  17     2425.63     2306.50     22.72 o 
  -6   7  17     3359.81     3530.60     23.12 o 
  -4   7  17      157.64      182.39      5.33 o 
  -2   7  17        3.59        4.79      2.74 o 
   0   7  17       33.00       32.01      3.50 o 
   2   7  17     4157.63     4224.88     30.19 o 
   4   7  17      493.53      444.44      9.03 o 
   6   7  17     6752.33     6506.79     37.18 o 
  -7   8  17     4198.74     3717.87     23.72 o 
  -5   8  17      641.86      501.12      6.87 o 
  -3   8  17     1054.33      894.27      9.65 o 
  -1   8  17     8320.56     7751.06     47.11 o 
   1   8  17        5.69        6.85      3.31 o 
   3   8  17     5142.15     4649.23     31.71 o 
   5   8  17     1632.41     1484.36     12.08 o 
   7   8  17      239.58      196.47      5.12 o 
  -8   9  17      919.99      885.42      9.90 o 
  -6   9  17      261.73      234.37      5.05 o 
  -4   9  17        2.40        0.93      2.77 o 
  -2   9  17     2257.93     1971.97     15.76 o 
   0   9  17     2381.19     2175.45     15.65 o 
   2   9  17     2122.11     1923.60     15.11 o 
   4   9  17       85.56      114.50      4.14 o 
   6   9  17       32.14       40.97      3.54 o 
   8   9  17      185.18      196.71      5.29 o 
  -9  10  17      752.66      735.39      8.96 o 
  -7  10  17      186.75      192.00      5.20 o 
  -5  10  17      244.51      259.59      5.25 o 
  -3  10  17      320.30      319.13      5.56 o 
  -1  10  17        1.26        8.75      2.99 o 
   1  10  17        1.75       -1.96      2.66 o 
   3  10  17      344.55      301.55      5.92 o 
   5  10  17      750.48      633.35      7.97 o 
   7  10  17      641.54      638.34      8.22 o 
   9  10  17     4701.94     4371.38     26.38 o 
 -10  11  17       14.05        7.52      4.09 o 
  -8  11  17      456.33      493.91      7.43 o 
  -6  11  17      115.88      135.09      4.67 o 
  -4  11  17     2482.72     2395.62     16.93 o 
  -2  11  17     1793.04     1737.06     13.85 o 
   0  11  17      791.76      729.17      8.19 o 
   2  11  17        3.81        6.02      3.43 o 
   4  11  17     1363.16     1294.01     11.91 o 
   6  11  17      235.37      262.75      5.45 o 
   8  11  17     2421.80     2289.81     16.60 o 
  10  11  17      409.61      383.46      7.52 o 
 -11  12  17      296.55      267.65      9.21 o 
  -9  12  17      320.45      340.24      7.60 o 
  -7  12  17      515.04      490.71      7.77 o 
  -5  12  17        1.80        6.63      3.47 o 
  -3  12  17      135.92      139.27      4.60 o 
  -1  12  17     1060.78     1067.21     11.28 o 
   1  12  17     1302.77     1289.68     11.71 o 
   3  12  17      534.59      526.40      8.66 o 
   5  12  17      121.60      125.24      4.95 o 
   7  12  17      120.28      124.22      4.50 o 
   9  12  17      119.52      132.69      5.24 o 
  11  12  17      920.20      898.11     16.66 o 
 -12  13  17      249.79      266.49     10.92 o 
 -10  13  17     2277.61     2241.69     25.06 o 
  -8  13  17     1867.33     1883.47     20.09 o 
  -6  13  17      150.33      159.29      5.33 o 
  -4  13  17      715.32      701.64      9.30 o 
  -2  13  17     1543.16     1571.42     15.03 o 
   0  13  17     3557.06     3560.35     25.45 o 
   2  13  17      826.34      857.79     10.01 o 
   4  13  17       10.08        7.79      3.69 o 
   6  13  17       35.12       23.02      3.87 o 
   8  13  17      371.12      370.80      8.13 o 
  10  13  17      190.96      202.15      8.09 o 
  12  13  17       31.00       26.93      6.60 o 
 -13  14  17      480.80      466.71     13.79 o 
 -11  14  17       62.91       64.57      8.07 o 
  -9  14  17     1123.06     1118.15     21.24 o 
  -7  14  17      250.92      266.68      8.77 o 
  -5  14  17      850.41      865.32     10.24 o 
  -3  14  17      599.22      613.20      9.98 o 
  -1  14  17      371.74      410.67      7.81 o 
   1  14  17      303.64      301.16      6.74 o 
   3  14  17      109.12      113.72      5.06 o 
   5  14  17       29.14       11.04      4.37 o 
   7  14  17       49.37       36.60      5.45 o 
   9  14  17     1802.01     1731.98     20.63 o 
  11  14  17      393.29      383.11     10.88 o 
  13  14  17      996.77      967.39     18.92 o 
 -14  15  17      307.65      299.41     13.18 o 
 -12  15  17       47.05       43.30      8.60 o 
 -10  15  17        1.81       -3.27      8.45 o 
  -8  15  17        0.06        6.52      7.36 o 
  -6  15  17        5.01        0.08      5.34 o 
  -4  15  17      270.30      275.33      8.67 o 
  -2  15  17     1673.22     1721.34     17.60 o 
   0  15  17       39.69       46.06      4.91 o 
   2  15  17      289.21      304.68      9.60 o 
   4  15  17       19.14       13.41      5.54 o 
   6  15  17       84.73      100.47      7.25 o 
   8  15  17       85.71      100.88      7.57 o 
  10  15  17      728.83      739.33     14.40 o 
  12  15  17       12.03        6.16      7.28 o 
  14  15  17      161.87      171.22      9.25 o 
 -15  16  17       39.13       38.98      5.12 o 
 -13  16  17      162.16      198.79     11.67 o 
 -11  16  17      449.16      454.56     18.09 o 
  -9  16  17      156.28      194.09     12.56 o 
  -7  16  17      748.70      789.17     15.28 o 
  -5  16  17     1231.76     1242.53     23.29 o 
  -3  16  17        2.02        7.12      7.36 o 
  -1  16  17     3765.14     3853.73     40.74 o 
   1  16  17      316.90      309.25     10.45 o 
   3  16  17     3565.99     3627.39     41.32 o 
   5  16  17      175.58      160.78      9.29 o 
   7  16  17      854.49      850.89     15.96 o 
   9  16  17      390.58      394.21     11.70 o 
  11  16  17       17.75        8.43      6.60 o 
  13  16  17        1.62        9.72      7.12 o 
  15  16  17       59.41       53.70      5.60 o 
 -16  17  17       17.05       16.10      4.95 o 
 -14  17  17       55.68       68.92      8.97 o 
 -12  17  17      568.15      557.18     13.74 o 
 -10  17  17      135.20      118.88     11.63 o 
  -8  17  17     1758.54     1691.57     31.07 o 
  -6  17  17      171.21      192.43     11.18 o 
  -4  17  17     1479.87     1458.32     25.05 o 
  -2  17  17       42.77       47.18      8.30 o 
   0  17  17     3954.80     3935.98     45.37 o 
   2  17  17       37.12       55.47      9.42 o 
   4  17  17      490.34      469.06     14.05 o 
   6  17  17      615.44      605.99     15.12 o 
   8  17  17     1128.29     1100.13     18.73 o 
  10  17  17      167.10      148.55     12.27 o 
  12  17  17       93.21       93.20      8.64 o 
  14  17  17        0.19       -4.85      4.85 o 
  16  17  17        9.54        7.95      5.43 o 
 -17  18  17       19.78       15.66      4.55 o 
 -15  18  17       12.20       11.66      5.90 o 
 -13  18  17      337.05      326.73     11.70 o 
 -11  18  17        4.10       -5.77      5.77 o 
  -9  18  17      599.36      587.96     27.87 o 
  -7  18  17      397.30      417.21     15.70 o 
  -5  18  17      394.30      392.21     14.06 o 
  -3  18  17     1096.51     1117.73     20.49 o 
  -1  18  17       83.54       94.94      9.94 o 
   1  18  17     1310.44     1324.71     26.03 o 
   3  18  17        8.13        8.53      8.38 o 
   5  18  17      361.48      366.30     12.76 o 
   7  18  17        1.04        1.34      7.56 o 
   9  18  17      125.30      115.13      9.95 o 
  11  18  17       41.16       46.82      6.16 o 
  13  18  17       99.85       94.73      5.78 o 
  15  18  17       41.16       34.78      5.01 o 
  17  18  17        4.28        5.86      4.53 o 
 -18  19  17       21.01       25.41      5.52 o 
 -16  19  17       29.66       23.49      5.35 o 
 -14  19  17      113.79      117.00      6.77 o 
 -12  19  17       15.72       -0.13      5.95 o 
 -10  19  17       33.47       35.83      6.74 o 
  -8  19  17       95.99      108.02     11.13 o 
  -6  19  17       12.39       11.83      8.69 o 
  -4  19  17       19.55       21.83      8.03 o 
  -2  19  17      269.09      248.76     11.32 o 
   0  19  17      560.73      622.79     21.07 o 
   2  19  17       13.26       21.33      8.69 o 
   4  19  17      235.28      239.24     12.12 o 
   6  19  17        3.47       -7.17      7.17 o 
   8  19  17      203.23      226.63     11.47 o 
  10  19  17       69.51       61.92      5.60 o 
  12  19  17      272.76      277.95      8.17 o 
  14  19  17        1.50        2.93      4.66 o 
  16  19  17       32.14       37.10      4.89 o 
  18  19  17       21.18       20.10      5.23 o 
 -19  20  17       11.92       15.28      6.62 o 
 -17  20  17      232.81      223.65      7.96 o 
 -15  20  17        0.23       -3.42      4.74 o 
 -13  20  17      376.98      371.52      9.93 o 
 -11  20  17       31.86       30.02      7.96 o 
  -9  20  17      726.20      716.86     15.32 o 
  -7  20  17       88.45       92.60      7.23 o 
  -5  20  17      248.33      227.73     13.12 o 
  -3  20  17       12.52       -9.94      9.94 o 
  -1  20  17        0.20       -5.82      7.36 o 
   1  20  17       51.75       52.07      9.42 o 
   3  20  17       61.01       68.95     10.27 o 
   5  20  17        9.37       -2.66      7.79 o 
   7  20  17       13.99       12.11      5.80 o 
   9  20  17       15.82        8.23      6.38 o 
  11  20  17      130.04      135.85      6.28 o 
  13  20  17       67.39       74.53      5.53 o 
  15  20  17       16.25        9.39      5.10 o 
  17  20  17       79.80       84.92      6.33 o 
  19  20  17        5.94        7.02      5.08 o 
 -20  21  17       12.55        3.29      5.84 o 
 -18  21  17       22.86       18.72      5.73 o 
 -16  21  17       10.76       12.47      5.91 o 
 -14  21  17        0.87       -2.83      5.53 o 
 -12  21  17       38.50       41.76      6.84 o 
 -10  21  17       10.49        5.85      6.60 o 
  -8  21  17       73.61       81.95      6.88 o 
  -6  21  17       61.20       53.71      6.29 o 
  -4  21  17       22.00        3.47      6.11 o 
  -2  21  17       70.91       74.25      8.29 o 
   0  21  17      319.91      301.51     11.22 o 
   2  21  17        0.25        1.76      6.29 o 
   4  21  17        9.38        7.60      6.03 o 
   6  21  17      107.15      101.45      6.16 o 
   8  21  17      123.58      117.11      6.12 o 
  10  21  17       69.90       64.53      5.53 o 
  12  21  17       19.98       14.13      4.97 o 
  14  21  17        0.63       -1.57      4.75 o 
  16  21  17       30.16       23.76      6.91 o 
  18  21  17        9.34        8.40      5.86 o 
  20  21  17       50.02       49.72      5.70 o 
 -21  22  17       39.24       43.21      5.19 o 
 -19  22  17       26.50       28.77      6.95 o 
 -17  22  17      103.80      113.26      7.17 o 
 -15  22  17      182.53      205.64     10.53 o 
 -13  22  17       49.37       39.77      8.78 o 
 -11  22  17      170.53      172.33      8.14 o 
  -9  22  17       30.53       19.59      6.29 o 
  -7  22  17       22.53       19.92      6.03 o 
  -5  22  17       39.64       36.47      6.90 o 
  -3  22  17       41.79       42.93      6.48 o 
  -1  22  17       71.34       79.62      8.01 o 
   1  22  17      193.82      186.45      8.23 o 
   3  22  17       24.73       37.56      6.14 o 
   5  22  17       24.87       30.11      6.39 o 
   7  22  17       10.26        3.14      4.79 o 
   9  22  17      146.05      148.41      5.84 o 
  11  22  17        5.39        9.65      5.35 o 
  13  22  17      117.34      131.31      8.96 o 
  15  22  17       10.32        3.07      5.77 o 
  17  22  17        2.41       -4.51      5.31 o 
  19  22  17        5.17       13.12      5.39 o 
  21  22  17        5.91        0.92      4.47 o 
 -22  23  17        0.22       11.41      5.27 o 
 -20  23  17        0.77       -0.74      4.93 o 
 -18  23  17       10.59        6.75      6.42 o 
 -16  23  17       37.15       38.22      7.49 o 
 -14  23  17       57.95       46.92      7.36 o 
 -12  23  17       74.15       80.99      9.12 o 
 -10  23  17        3.75       -1.03      5.81 o 
  -8  23  17       80.01       87.42      6.63 o 
  -6  23  17        0.45       -6.02      6.02 o 
  -4  23  17       21.48       21.07      6.74 o 
  -2  23  17       83.16       88.67      8.35 o 
   0  23  17      142.22      136.84      8.28 o 
   2  23  17        8.55        8.90      6.08 o 
   4  23  17        8.29       17.30      5.86 o 
   6  23  17        7.31       10.06      6.06 o 
   8  23  17        6.02       11.29      4.53 o 
  10  23  17        1.97        0.20      4.44 o 
  12  23  17       15.47       14.53      6.38 o 
  14  23  17       39.51       32.68      6.16 o 
  16  23  17        0.03       -1.57      5.91 o 
  18  23  17       67.59       65.47      6.79 o 
  20  23  17        1.96       -3.51      4.71 o 
  22  23  17        1.41        2.11      4.71 o 
 -21  24  17        2.02       -5.11      5.11 o 
 -19  24  17        2.82       -1.76      5.27 o 
 -17  24  17        1.82       -1.17      5.58 o 
 -15  24  17       12.84        6.14     10.39 o 
 -13  24  17        5.91        8.78      7.02 o 
 -11  24  17       33.43       11.27      7.36 o 
  -9  24  17        5.37       14.81      6.79 o 
  -7  24  17       55.95       51.66      7.04 o 
  -5  24  17       85.10       90.16      7.22 o 
  -3  24  17        0.03       -6.11      6.11 o 
  -1  24  17      170.57      180.42      9.85 o 
   1  24  17        1.24        7.69      5.91 o 
   3  24  17      183.21      183.18      8.14 o 
   5  24  17        9.04       16.18      5.71 o 
   7  24  17        0.01        5.51      5.35 o 
   9  24  17       19.71       18.96      6.47 o 
  11  24  17       67.77       61.78      6.16 o 
  13  24  17        1.27       -0.65      5.20 o 
  15  24  17       34.41       34.74      5.77 o 
  17  24  17        1.43       -0.70      4.42 o 
  19  24  17       22.27       21.68      4.11 o 
  21  24  17        0.04        2.57      3.74 o 
 -20  25  17        0.88       -4.60      4.60 o 
 -18  25  17        0.49       -4.39      5.27 o 
 -16  25  17       36.31       38.20      7.02 o 
 -14  25  17       23.50       26.33      7.02 o 
 -12  25  17        0.96        4.39      7.02 o 
 -10  25  17       32.91       33.32      5.91 o 
  -8  25  17        5.91       -0.18      7.60 o 
  -6  25  17        0.02        3.14      7.36 o 
  -4  25  17       19.99       23.75      8.85 o 
  -2  25  17       72.99       73.49      8.54 o 
   0  25  17        1.94        4.90      6.72 o 
   2  25  17        3.88        3.48      5.83 o 
   4  25  17       54.81       42.30      8.78 o 
   6  25  17       17.76       31.10      7.44 o 
   8  25  17        4.49        1.50      6.11 o 
  10  25  17       39.18       34.06      8.18 o 
  12  25  17       71.35       87.78      6.85 o 
  14  25  17        0.02       -2.55      5.04 o 
  16  25  17       42.76       38.85      5.04 o 
  18  25  17        1.63       11.54      3.98 o 
  20  25  17        0.02       -0.70      3.67 o 
 -19  26  17        0.11       -1.76      7.45 o 
 -17  26  17        3.72       -3.51      5.27 o 
 -15  26  17        5.27       -1.64      5.58 o 
 -13  26  17       26.70       33.35      7.02 o 
 -11  26  17        0.90        2.34      8.11 o 
  -9  26  17       56.62       67.79      7.09 o 
  -7  26  17        5.13        7.02      7.02 o 
  -5  26  17       59.34       62.65      8.78 o 
  -3  26  17       65.80       58.51      8.78 o 
  -1  26  17       27.31       24.04      9.30 o 
   1  26  17      128.35      117.47     10.14 o 
   3  26  17       30.42       27.86     10.71 o 
   5  26  17       11.25       18.57      7.83 o 
   7  26  17        7.85        7.61      5.73 o 
   9  26  17       61.77       60.23      6.11 o 
  11  26  17        4.71       18.26      6.60 o 
  13  26  17       72.08       86.40      6.88 o 
  15  26  17        2.64       -0.16      4.65 o 
  17  26  17        6.76        5.27      4.30 o 
  19  26  17        0.74        7.02      6.08 o 
 -16  27  17       26.70       30.63      5.30 o 
 -14  27  17        0.91        0.88      5.27 o 
 -12  27  17       76.89       80.75      8.11 o 
 -10  27  17       63.29       64.77      8.93 o 
  -8  27  17       63.70       78.44      6.79 o 
  -6  27  17       57.89       82.52      8.78 o 
  -4  27  17       41.90       42.64      7.36 o 
  -2  27  17       29.32       43.22      8.64 o 
   0  27  17       63.98       60.33      8.64 o 
   2  27  17       39.82       31.60      8.11 o 
   4  27  17        1.19        1.62      9.63 o 
   6  27  17       68.46       85.30      7.83 o 
   8  27  17        0.14        1.24      8.20 o 
  10  27  17       12.62       13.34      6.60 o 
  12  27  17        0.05       -6.14      6.14 o 
  14  27  17       42.21       42.90      6.75 o 
  16  27  17        0.88       -4.30      4.30 o 
 -15  28  17        1.94        4.68      6.08 o 
 -13  28  17        1.09        8.19      6.08 o 
 -11  28  17       10.60        7.02      6.08 o 
  -9  28  17       12.20       23.75      5.48 o 
  -7  28  17       27.99       35.28      6.28 o 
  -5  28  17       81.27       74.19      7.36 o 
  -3  28  17       12.11       11.41      7.02 o 
  -1  28  17      146.35      149.07     11.97 o 
   1  28  17       22.07       30.43      8.11 o 
   3  28  17      210.24      200.29     10.69 o 
   5  28  17        3.14       -4.51      5.96 o 
   7  28  17       49.30       42.57      6.28 o 
   9  28  17        0.22        2.63      5.27 o 
  11  28  17        6.49        5.17      4.93 o 
  13  28  17        1.36        1.40      4.71 o 
  15  28  17        5.87       -0.96      4.21 o 
 -14  29  17       11.63        1.50      5.11 o 
 -12  29  17        1.03       -6.08      6.08 o 
 -10  29  17       16.75       27.55      6.08 o 
  -8  29  17        0.20        0.92      4.93 o 
  -6  29  17        1.80        0.98      5.19 o 
  -4  29  17        0.02       -5.58      5.58 o 
  -2  29  17       30.94       25.75      8.11 o 
   0  29  17        6.64       12.99      8.03 o 
   2  29  17        3.80        5.75      6.58 o 
   4  29  17        0.12       -6.08      6.08 o 
   6  29  17        3.54       -0.88      5.27 o 
   8  29  17       22.01       16.68      5.27 o 
  10  29  17       20.39       16.68      5.57 o 
  12  29  17        4.68       -0.32      4.21 o 
  14  29  17        1.96       10.53     10.53 o 
 -11  30  17        2.55       -1.00      5.11 o 
  -9  30  17       38.48       39.95      5.27 o 
  -7  30  17        0.03        7.02      4.71 o 
  -5  30  17       82.01       76.65      6.28 o 
  -3  30  17       16.22       18.19      9.78 o 
  -1  30  17       93.83      102.86      8.11 o 
   1  30  17       43.72       40.20      9.47 o 
   3  30  17      115.22      124.76      8.64 o 
   5  30  17        6.09       12.87      6.08 o 
   7  30  17       60.00       57.16      5.27 o 
   9  30  17       10.78       11.70      7.17 o 
  11  30  17       23.39       29.49      6.95 o 
  -8  31  17        5.95       10.53      5.27 o 
  -6  31  17       15.25       16.56      6.22 o 
  -4  31  17        5.99        2.63      5.27 o 
  -2  31  17       19.24       22.82      5.27 o 
   0  31  17        6.68        7.02      6.08 o 
   2  31  17       16.71       10.53      6.08 o 
   4  31  17        0.03        3.51      6.08 o 
   6  31  17       30.08       32.93      6.08 o 
  -3  32  17       12.66        8.53      5.11 o 
  -1  32  17        1.61        9.36      6.08 o 
   1  32  17        7.21        8.02      5.11 o 
   3  32  17        0.49       -3.51     10.53 o 
   1   1  18     2100.19     1742.64     14.91 o 
   0   2  18     2179.91     2049.63     18.93 o 
   2   2  18      335.15      257.96      4.98 o 
  -1   3  18     1429.80     1517.13     13.55 o 
   1   3  18     7270.85     6860.45     43.66 o 
   3   3  18     1455.29     1585.20     15.42 o 
  -2   4  18     6226.65     5856.20     36.86 o 
   0   4  18      142.05      131.64      4.41 o 
   2   4  18      234.99      254.80      5.57 o 
   4   4  18      413.37      387.88      6.55 o 
  -3   5  18    18104.28    17951.99    104.94 o 
  -1   5  18     1677.45     1658.28     14.41 o 
   1   5  18    10687.75    10002.35     61.68 o 
   3   5  18     1756.44     1789.49     16.47 o 
   5   5  18    12188.35    12014.10     73.27 o 
  -4   6  18        9.96       13.49      2.70 o 
  -2   6  18      413.37      381.94      6.48 o 
   0   6  18      698.78      702.10      8.78 o 
   2   6  18      534.44      506.59      8.45 o 
   4   6  18     4183.81     4178.74     33.54 o 
   6   6  18      695.90      668.12      8.48 o 
  -5   7  18      824.30      690.37      9.13 o 
  -3   7  18     7699.37     7701.09     43.72 o 
  -1   7  18     3939.61     3610.46     27.86 o 
   1   7  18      718.14      841.88     10.61 o 
   3   7  18     5610.55     5339.23     38.14 o 
   5   7  18      714.17      679.18      8.59 o 
   7   7  18      685.35      692.44      8.13 o 
  -6   8  18     8911.59     8434.61     43.97 o 
  -4   8  18      120.45       83.09      4.29 o 
  -2   8  18    11170.32    10175.37     55.39 o 
   0   8  18       16.33       45.54      3.44 o 
   2   8  18      503.97      426.44      7.15 o 
   4   8  18     1380.44     1468.25     12.44 o 
   6   8  18      469.20      454.53      6.94 o 
   8   8  18      669.56      624.58      8.32 o 
  -7   9  18      182.21      168.24      4.98 o 
  -5   9  18     4378.17     4171.93     23.38 o 
  -3   9  18     2201.84     2422.87     16.46 o 
  -1   9  18       26.36       23.16      3.06 o 
   1   9  18      102.89      176.45      4.44 o 
   3   9  18      882.84      838.03      9.82 o 
   5   9  18      524.16      668.79      8.06 o 
   7   9  18      176.19      157.32      4.95 o 
   9   9  18        2.65       -3.41      3.41 o 
  -8  10  18     1696.76     1617.89     14.35 o 
  -6  10  18      553.05      585.76      8.51 o 
  -4  10  18     1193.09     1059.12     10.12 o 
  -2  10  18      329.85      381.93      6.11 o 
   0  10  18      455.41      415.63      6.12 o 
   2  10  18      473.83      524.68      7.23 o 
   4  10  18      190.08      201.77      5.29 o 
   6  10  18      712.32      715.27      8.68 o 
   8  10  18     1821.35     1761.87     14.81 o 
  10  10  18      618.11      654.08      9.28 o 
  -9  11  18     1169.39     1099.34     11.34 o 
  -7  11  18      192.52      179.71      5.71 o 
  -5  11  18     2389.48     2234.28     17.43 o 
  -3  11  18     3695.89     3544.99     23.52 o 
  -1  11  18      436.00      368.20      6.38 o 
   1  11  18        1.69       -1.21      2.99 o 
   3  11  18       22.31       24.16      5.74 o 
   5  11  18     1068.65     1129.82     11.06 o 
   7  11  18     3476.57     3435.32     21.64 o 
   9  11  18       46.08       51.45      4.16 o 
  11  11  18     1019.69      975.31     14.64 o 
 -10  12  18       15.38       13.65      5.16 o 
  -8  12  18      242.57      218.79      6.04 o 
  -6  12  18      661.80      642.53      9.49 o 
  -4  12  18      850.16      812.93     10.12 o 
  -2  12  18      620.60      542.94      7.73 o 
   0  12  18     1755.98     1693.90     14.44 o 
   2  12  18     1392.70     1391.27     12.94 o 
   4  12  18     4068.62     4067.47     28.02 o 
   6  12  18      864.88      810.48      9.08 o 
   8  12  18     2055.85     2013.84     16.34 o 
  10  12  18       17.78        3.99      5.68 o 
  12  12  18       10.22       30.36      6.17 o 
 -11  13  18       77.90       73.10      7.02 o 
  -9  13  18      303.86      275.61      9.06 o 
  -7  13  18      416.55      399.79      8.36 o 
  -5  13  18      214.99      237.51      6.22 o 
  -3  13  18      643.37      678.19      8.91 o 
  -1  13  18     2233.59     2063.23     17.95 o 
   1  13  18       10.12       11.95      3.61 o 
   3  13  18      439.85      408.38      7.76 o 
   5  13  18      213.05      252.85      5.89 o 
   7  13  18     1178.42     1168.04     12.73 o 
   9  13  18       33.34       28.69      5.73 o 
  11  13  18     2010.31     1965.38     29.96 o 
  13  13  18       93.44       79.27      7.85 o 
 -12  14  18       47.46       53.29      7.72 o 
 -10  14  18      283.32      305.98     11.11 o 
  -8  14  18      513.09      525.47     22.72 o 
  -6  14  18      174.08      178.53      6.46 o 
  -4  14  18      454.31      470.44      8.74 o 
  -2  14  18       47.32       58.10      4.60 o 
   0  14  18      171.67      186.23      6.54 o 
   2  14  18       39.20       39.54      4.25 o 
   4  14  18      162.21      152.88      6.04 o 
   6  14  18       72.71       65.63      7.34 o 
   8  14  18     1045.82     1043.81     15.37 o 
  10  14  18       56.45       57.73      6.70 o 
  12  14  18        0.92       11.50      6.17 o 
  14  14  18       17.79       13.72      6.83 o 
 -13  15  18        0.34       -7.60      7.60 o 
 -11  15  18      513.33      532.64     15.98 o 
  -9  15  18      365.40      393.69     13.33 o 
  -7  15  18      253.74      237.77      8.92 o 
  -5  15  18      394.92      399.79     12.04 o 
  -3  15  18     2041.04     2053.75     25.37 o 
  -1  15  18     2767.38     2812.09     24.88 o 
   1  15  18       15.94       14.10      5.37 o 
   3  15  18     3537.24     3551.10     29.71 o 
   5  15  18      817.27      818.45     16.22 o 
   7  15  18       79.56       73.63      6.70 o 
   9  15  18      382.94      382.68     11.78 o 
  11  15  18       54.24       48.63      7.57 o 
  13  15  18       64.80       58.25      7.57 o 
  15  15  18       33.01       37.73      5.52 o 
 -14  16  18      202.19      200.43      7.07 o 
 -12  16  18        7.85       -1.25      9.25 o 
 -10  16  18      511.86      500.24     21.94 o 
  -8  16  18        8.37       10.96      7.79 o 
  -6  16  18       51.26       39.20      8.60 o 
  -4  16  18       38.43       39.30      8.30 o 
  -2  16  18      143.57      147.84      9.74 o 
   0  16  18      198.43      210.13      9.79 o 
   2  16  18     2853.56     2817.35     32.95 o 
   4  16  18     1011.34     1036.27     20.29 o 
   6  16  18     1756.79     1714.15     25.18 o 
   8  16  18      487.73      504.58     12.84 o 
  10  16  18      300.55      328.19     11.17 o 
  12  16  18       15.49        3.43      6.60 o 
  14  16  18      142.52      125.88      5.94 o 
  16  16  18       18.69       22.48      4.95 o 
 -15  17  18       26.86       27.61      5.51 o 
 -13  17  18      136.97      125.24      7.30 o 
 -11  17  18      141.25      139.10     11.26 o 
  -9  17  18      301.61      297.46     13.77 o 
  -7  17  18      359.32      370.70     19.16 o 
  -5  17  18     1918.11     1959.90     29.85 o 
  -3  17  18      105.38      118.90     11.18 o 
  -1  17  18       13.76       19.22      6.94 o 
   1  17  18       19.82       26.12      7.56 o 
   3  17  18      661.52      668.75     15.31 o 
   5  17  18        7.06       10.33      8.37 o 
   7  17  18       24.89       18.53      7.72 o 
   9  17  18      129.35      132.90      8.50 o 
  11  17  18        0.08        4.43      6.46 o 
  13  17  18       25.49       25.56      5.23 o 
  15  17  18      228.86      222.41      6.77 o 
  17  17  18       84.90       85.03      5.34 o 
 -16  18  18        0.79        6.79      4.99 o 
 -14  18  18       55.44       51.07      6.02 o 
 -12  18  18        4.36        2.28      5.82 o 
 -10  18  18      304.13      326.65     13.95 o 
  -8  18  18      469.03      449.07     18.82 o 
  -6  18  18      211.67      224.52     11.89 o 
  -4  18  18      567.38      596.55     17.53 o 
  -2  18  18       83.52       92.15      9.23 o 
   0  18  18      364.19      396.62     13.56 o 
   2  18  18       24.30       21.59      8.69 o 
   4  18  18        1.15        8.23      8.03 o 
   6  18  18       12.12        5.00      8.69 o 
   8  18  18      161.76      134.53      9.45 o 
  10  18  18        1.65        5.30      5.82 o 
  12  18  18       35.48       32.36      5.35 o 
  14  18  18        0.15       -4.95      4.95 o 
  16  18  18      128.88      126.97      6.14 o 
  18  18  18        6.86        0.54      5.37 o 
 -17  19  18       65.53       68.66      6.63 o 
 -15  19  18       40.06       40.80      5.49 o 
 -13  19  18      506.46      501.03     10.64 o 
 -11  19  18      117.33      109.92      7.75 o 
  -9  19  18      256.51      238.97     11.42 o 
  -7  19  18      237.53      270.52     14.13 o 
  -5  19  18      226.51      220.63     11.58 o 
  -3  19  18     1412.97     1455.37     25.98 o 
  -1  19  18      253.27      290.84     14.13 o 
   1  19  18      155.96      166.36     11.55 o 
   3  19  18      966.90     1006.71     23.84 o 
   5  19  18        3.80        0.00      8.38 o 
   7  19  18       91.79       95.73     12.56 o 
   9  19  18       18.59       14.42      5.51 o 
  11  19  18      168.04      158.89      6.44 o 
  13  19  18       57.53       55.42      5.58 o 
  15  19  18        8.36        3.94      4.72 o 
  17  19  18       16.52        4.77      5.37 o 
  19  19  18        0.04       -2.63      4.97 o 
 -18  20  18       23.92       29.47      6.22 o 
 -16  20  18        0.95        0.52      5.45 o 
 -14  20  18       25.77       26.37      5.21 o 
 -12  20  18      103.35      103.81      7.71 o 
 -10  20  18       53.47       53.46      7.07 o 
  -8  20  18      215.44      228.05      9.13 o 
  -6  20  18       35.89       21.00      5.82 o 
  -4  20  18      373.08      400.79     14.47 o 
  -2  20  18       25.23       19.09      8.03 o 
   0  20  18      268.09      309.42     16.19 o 
   2  20  18      376.61      384.35     15.70 o 
   4  20  18        9.43       19.89      8.69 o 
   6  20  18      148.47      140.81      7.93 o 
   8  20  18       14.68       16.14      5.42 o 
  10  20  18        2.31       -0.29      5.18 o 
  12  20  18      192.39      205.38      6.71 o 
  14  20  18        5.55        9.47      4.97 o 
  16  20  18      123.87      130.41      6.86 o 
  18  20  18       36.93       36.26      5.34 o 
  20  20  18       28.90       32.31      4.97 o 
 -19  21  18       47.88       52.03      5.73 o 
 -17  21  18       31.17       28.85      6.95 o 
 -15  21  18        0.59       -1.68      7.60 o 
 -13  21  18      110.62      112.10      6.92 o 
 -11  21  18      115.41      141.58      9.79 o 
  -9  21  18       54.70       36.15      6.90 o 
  -7  21  18       92.46      100.04      7.37 o 
  -5  21  18       64.85       61.28      6.64 o 
  -3  21  18      127.97      122.98      7.35 o 
  -1  21  18      147.56      122.91      7.48 o 
   1  21  18        9.42       12.00      6.98 o 
   3  21  18       74.26       86.36      6.82 o 
   5  21  18        6.71        6.10      7.07 o 
   7  21  18        5.18       -5.12      5.12 o 
   9  21  18      126.11      127.42      6.04 o 
  11  21  18       27.37       33.98      5.40 o 
  13  21  18       35.98       29.68      5.28 o 
  15  21  18      120.47      121.35      6.74 o 
  17  21  18        1.20       -5.45      5.45 o 
  19  21  18       10.17        8.02      5.31 o 
  21  21  18       38.36       42.18      7.03 o 
 -20  22  18       43.79       41.53      5.84 o 
 -18  22  18       11.61       12.64      6.28 o 
 -16  22  18       17.61       18.43      7.02 o 
 -14  22  18        2.20       10.53      9.12 o 
 -12  22  18       33.27       33.92      7.20 o 
 -10  22  18       15.29       13.03      6.60 o 
  -8  22  18      308.05      304.91      9.54 o 
  -6  22  18        2.06        3.37      6.29 o 
  -4  22  18      407.67      375.79     16.91 o 
  -2  22  18        3.65        9.54      7.20 o 
   0  22  18      296.40      285.33      9.11 o 
   2  22  18       30.99       26.80      7.12 o 
   4  22  18       35.68       38.48      6.07 o 
   6  22  18       36.26       40.07      6.47 o 
   8  22  18        5.58       -1.56      4.55 o 
  10  22  18       30.99       26.30      5.12 o 
  12  22  18       44.73       39.47      5.34 o 
  14  22  18       13.73        4.98      7.25 o 
  16  22  18       56.50       60.54      5.96 o 
  18  22  18        0.02       -1.85      5.39 o 
  20  22  18       11.82       18.43      5.11 o 
  22  22  18        7.94       10.53      5.27 o 
 -21  23  18       14.67        4.92      4.71 o 
 -19  23  18       16.04       12.87      5.38 o 
 -17  23  18       18.47        3.51      7.02 o 
 -15  23  18       12.76        2.63      9.63 o 
 -13  23  18        0.02       -5.27      7.02 o 
 -11  23  18       72.41       81.07      8.78 o 
  -9  23  18        2.66       -4.64      6.25 o 
  -7  23  18       27.01       19.62      6.46 o 
  -5  23  18        6.49        3.98      6.60 o 
  -3  23  18       13.57       12.80      6.35 o 
  -1  23  18       75.80       63.88     12.82 o 
   1  23  18       85.28       83.48      8.44 o 
   3  23  18      114.36       98.82      6.98 o 
   5  23  18      180.88      183.95      8.48 o 
   7  23  18       26.00       29.08      4.98 o 
   9  23  18      118.72      113.73      5.88 o 
  11  23  18       10.69        0.79      5.96 o 
  13  23  18       54.74       62.64      6.63 o 
  15  23  18       57.11       65.57      6.28 o 
  17  23  18       47.39       40.22      5.73 o 
  19  23  18       42.93       47.04      5.39 o 
  21  23  18        0.02        2.34      4.30 o 
 -20  24  18       18.49       15.80      6.08 o 
 -18  24  18       46.18       47.60      6.42 o 
 -16  24  18        4.45       -5.52      5.96 o 
 -14  24  18       66.22       62.97      8.11 o 
 -12  24  18        3.67        8.78      7.02 o 
 -10  24  18       92.22      113.07     11.45 o 
  -8  24  18       15.40        6.14      8.78 o 
  -6  24  18        1.63        4.34      6.35 o 
  -4  24  18       28.88       33.40      6.84 o 
  -2  24  18        0.78       20.87      7.05 o 
   0  24  18        3.90       11.78      8.04 o 
   2  24  18      180.86      180.33      7.82 o 
   4  24  18       38.26       39.27      5.74 o 
   6  24  18       69.67       72.11      7.09 o 
   8  24  18       34.73       33.23      5.91 o 
  10  24  18        0.03        3.23      5.45 o 
  12  24  18        0.57       -0.93      5.45 o 
  14  24  18        0.53       -0.72      5.49 o 
  16  24  18        5.97       10.37      5.04 o 
  18  24  18        6.35        8.43      4.42 o 
  20  24  18        2.31        2.01      3.98 o 
 -19  25  18        5.22        7.02      5.27 o 
 -17  25  18        0.13        1.76      5.27 o 
 -15  25  18        0.72       -6.08      6.08 o 
 -13  25  18        7.94       18.43      7.02 o 
 -11  25  18       39.03       45.75     12.16 o 
  -9  25  18        0.03       -2.63      7.02 o 
  -7  25  18       32.86       25.61      8.22 o 
  -5  25  18       39.26       33.66      8.22 o 
  -3  25  18       31.95       29.95      8.22 o 
  -1  25  18       45.14       40.74      7.39 o 
   1  25  18        3.58        2.60      6.18 o 
   3  25  18        0.77        7.02      7.75 o 
   5  25  18        0.03       13.28      6.79 o 
   7  25  18       80.37       85.50      8.78 o 
   9  25  18       56.05       58.76      6.38 o 
  11  25  18        2.42       -3.15      5.91 o 
  13  25  18        5.45       -0.59      5.73 o 
  15  25  18        0.01        6.41      4.80 o 
  17  25  18        1.60       -1.50      3.98 o 
  19  25  18       24.94       22.11      4.28 o 
 -18  26  18       14.90       10.53      5.27 o 
 -16  26  18        3.03        0.88      5.27 o 
 -14  26  18       12.92       12.41      5.58 o 
 -12  26  18        2.76       -5.77      6.95 o 
 -10  26  18        3.00        2.63      7.02 o 
  -8  26  18       59.53       55.73      7.36 o 
  -6  26  18       18.13       23.60      7.75 o 
  -4  26  18       92.32       96.15      9.13 o 
  -2  26  18       44.23       50.59     10.14 o 
   0  26  18       63.09       48.99      9.97 o 
   2  26  18       90.13       92.97      8.78 o 
   4  26  18        5.63        3.51      8.11 o 
   6  26  18       82.28       85.85      7.44 o 
   8  26  18        1.23       -5.05      5.84 o 
  10  26  18       49.13       46.41      6.52 o 
  12  26  18       11.86        9.65      6.58 o 
  14  26  18       13.25       -0.21      5.48 o 
  16  26  18        9.94       14.96      4.47 o 
  18  26  18        0.00        1.17      4.30 o 
 -17  27  18        3.13        0.88      5.27 o 
 -15  27  18        4.57        5.27      7.09 o 
 -13  27  18        8.69        8.78      6.08 o 
 -11  27  18        0.60        2.23      6.58 o 
  -9  27  18        1.28       -4.54      5.51 o 
  -7  27  18       50.75       64.62      7.36 o 
  -5  27  18        0.36       -2.63      7.60 o 
  -3  27  18      121.51      120.65      9.13 o 
  -1  27  18       58.96       73.27      9.82 o 
   1  27  18       25.43       31.10      8.64 o 
   3  27  18      124.57      130.67      8.78 o 
   5  27  18        0.13       -7.09      7.09 o 
   7  27  18       17.29       14.04      7.02 o 
   9  27  18        2.37        4.80      5.39 o 
  11  27  18       30.37       29.87      5.84 o 
  13  27  18       13.80       10.16      4.93 o 
  15  27  18        3.67        5.36      4.93 o 
  17  27  18       33.10       32.85      4.93 o 
 -14  28  18       12.42        8.19      7.17 o 
 -12  28  18        3.73        5.85      6.08 o 
 -10  28  18       18.45       25.43      6.76 o 
  -8  28  18        6.88        7.76      4.93 o 
  -6  28  18        0.01        3.24      6.42 o 
  -4  28  18        4.50       -6.42      6.42 o 
  -2  28  18        0.03       -3.16      9.85 o 
   0  28  18        2.08       19.89      8.11 o 
   2  28  18       46.65       56.17      8.64 o 
   4  28  18       43.86       41.34      7.02 o 
   6  28  18       19.42       15.58      5.84 o 
   8  28  18       55.46       64.95      7.02 o 
  10  28  18        0.00        2.22      4.93 o 
  12  28  18       16.75       16.63      4.93 o 
  14  28  18        0.23        0.00      4.71 o 
 -13  29  18        2.61       -2.34      7.17 o 
 -11  29  18        4.71        5.85     11.03 o 
  -9  29  18       39.83       44.40      6.20 o 
  -7  29  18        7.36        3.51      6.32 o 
  -5  29  18      137.84      155.43      8.22 o 
  -3  29  18        5.08        2.23      6.58 o 
  -1  29  18       54.70       51.36      8.11 o 
   1  29  18        0.02       -5.75      6.58 o 
   3  29  18       92.39       94.00      8.11 o 
   5  29  18        8.91        5.15      5.58 o 
   7  29  18        8.00        0.88      7.60 o 
   9  29  18       46.80       40.07      6.08 o 
  11  29  18       36.23       31.46      4.93 o 
  13  29  18       12.73       12.77      4.21 o 
 -10  30  18        3.52       -2.34      4.60 o 
  -8  30  18        1.86        7.02      4.92 o 
  -6  30  18        1.40       -2.11      4.71 o 
  -4  30  18        3.42       -5.27      5.27 o 
  -2  30  18        0.16       10.53      6.08 o 
   0  30  18        0.18        2.34      6.08 o 
   2  30  18        2.25        0.00      6.62 o 
   4  30  18        4.21        8.19      6.08 o 
   6  30  18        2.55       -0.88      5.27 o 
   8  30  18        7.71        7.02      5.27 o 
  10  30  18        0.47       -3.01      5.11 o 
  -7  31  18        4.04        7.02      5.27 o 
  -5  31  18       52.41       52.41      6.08 o 
  -3  31  18        9.86        6.14      5.27 o 
  -1  31  18       31.17       30.99      6.08 o 
   1  31  18        4.63        5.85      6.08 o 
   3  31  18       14.69       10.53      6.08 o 
   5  31  18        0.27       -1.17      6.08 o 
   7  31  18       36.19       36.95      7.45 o 
  -2  32  18       33.66       34.02      6.08 o 
   0  32  18        0.01       -4.49      4.49 o 
   2  32  18        3.26        4.21      5.84 o 
   0   1  19     1514.07     1376.43     13.79 o 
  -1   2  19        1.06       -2.13      2.68 o 
   1   2  19     1364.82     1385.74     13.43 o 
  -2   3  19      131.91      142.53      4.50 o 
   0   3  19     9366.58     8474.39     52.57 o 
   2   3  19     1772.12     1669.38     14.62 o 
  -3   4  19     8402.60     7666.71     47.05 o 
  -1   4  19     3532.46     3447.20     25.21 o 
   1   4  19      520.23      439.60      7.33 o 
   3   4  19      404.32      285.63      6.11 o 
  -4   5  19       99.18       96.69      3.93 o 
  -2   5  19      909.21     1001.84     11.42 o 
   0   5  19     1431.17     1523.54     15.32 o 
   2   5  19      250.49      316.76      6.25 o 
   4   5  19     6199.95     5836.78     40.01 o 
  -5   6  19     4774.41     4600.11     28.36 o 
  -3   6  19      809.73      666.24      8.26 o 
  -1   6  19     4660.44     4473.23     30.93 o 
   1   6  19      474.31      322.38      6.38 o 
   3   6  19     3204.40     3151.87     27.26 o 
   5   6  19      371.34      258.75      5.81 o 
  -6   7  19      818.54      796.60      8.66 o 
  -4   7  19     1116.27     1198.60     11.63 o 
  -2   7  19      663.43      739.15      8.41 o 
   0   7  19       74.03       59.36      3.40 o
[truncated: 506,452 more chars]
